# Supplementary material for: Plasma chaperone-mediated autophagy associated protein HSPA8 combined with white matter hyperintensities serves as the predictive marker of early-stage Alzheimer’s disease
Source: Front Aging Neurosci. 2026 Apr 13;18:1753692. doi: 10.3389/fnagi.2026.1753692 (PMC13111334; doi:10.3389/fnagi.2026.1753692)
Supplement: Supplementary Table 1 — The original data of plasma 4D-DIA proteomics. [file Table_1.xlsx]

## Sheet: MCI_vs_Control
Protein	Protein Description	Gene Name	PG.ProteinGroups	PG.ProteinAccessions	PG.Genes	PG.ProteinDescriptions	PG.ProteinNames	SequenceNumber	MCI13	MCI14	MCI15	MCI16	MCI17	MCI18	MCI19	MCI20	MCI21	MCI22	MCI1	MCI10	MCI11	MCI12	MCI2	MCI3	MCI4	MCI5	MCI6	MCI7	MCI8	MCI9	average MCI	Cont13	Cont14	Cont15	Cont16	Cont17	Cont18	Cont19	Cont20	Cont21	Cont22	Cont1	Cont10	Cont11	Cont12	Cont2	Cont3	Cont4	Cont5
P35908	Keratin, type II cytoskeletal 2 epidermal	KRT2	P35908	P35908	KRT2	Keratin, type II cytoskeletal 2 epidermal	K22E_HUMAN	20	99.1881	170.046	164.937	225.747	149.796	107.417	77.0395	129.453	119.281	134.555				55.7752		83.6063			19.9571				118.215	26.2525	20.0391	79.1806	30.5717	36.1311	14.2369	147.111		26.756	12.907					112.782			53.3886
A0A0S2Z428	HCG2039812, isoform CRA_b (Fragment)	KRT6A	A0A0S2Z428;A8K2I0;B4DRR0;P02538	A0A0S2Z428;A8K2I0;B4DRR0;P02538	KRT6A;;;KRT6A	HCG2039812, isoform CRA_b (Fragment);cDNA FLJ78504, highly similar to Homo sapiens keratin 6A (KRT6A), mRNA;cDNA FLJ53910, highly similar to Keratin, type II cytoskeletal 6A;Keratin, type II cytoskeletal 6A	A0A0S2Z428_HUMAN;A8K2I0_HUMAN;B4DRR0_HUMAN;K2C6A_HUMAN	21	416.751	223.528	117.543	173.951	179.863	93.34	54.1474	235.046	375.333	104.07	36.7221			61.7414	27.5416	181.783			73.9549	41.0075			149.77	55.7137	45.503	90.469	87.9789	137.191	88.7734	171.227	54.0761	47.0026	50.4737	79.8171	39.6901		76.1738		45.3234		27.2877
B7ZKQ8	Podocalyxin	PODXL	B7ZKQ8;O00592;Q96N83	B7ZKQ8;O00592;Q96N83	PODXL;PODXL;	Podocalyxin	B7ZKQ8_HUMAN;PODXL_HUMAN;Q96N83_HUMAN	3	145.054	12.1127	165.92	202.935	160.748	126.779	143.879	223.829	12.5072	9.78025	47.08						47.4364		78.7533			43.9022	101.48	29.684	7.61941	34.9104	15.7184	60.138	59.2119			10.4169				50.8283	121.817		60.6498
A0A384NL10	Epididymis secretory sperm binding protein		A0A384NL10;E1U340	A0A384NL10;E1U340		Epididymis secretory sperm binding protein;ZNF511/PRAP1 fusion protein	A0A384NL10_HUMAN;E1U340_HUMAN	5	202.301	90.8914	69.512	236.99	95.1418	40.9023	98.7178	97.7393	44.8041	66.907			90.0015	54.343	88.0485	45.4395	41.85	59.5366		41.9643	36.4372	38.0943	81.0327	20.4595	69.4469	20.0784	100.885			57.3983		43.8175	66.1967	31.4528	31.6555	48.4083	40.9795	23.1171	47.95	35.8576	76.8007
L8E853	von Willebrand factor	VWF	L8E853	L8E853	VWF	von Willebrand factor	L8E853_HUMAN	2	237.311	232.313	184.025	390.974	405.305	160.157	528.219	222.242	340.703	78.7734	643.133	245.842		639.388	168.097	507.478	1411.98	466.687	364.455	424.968	362.894	140.635	388.361	216.162	262.392	91.3461	201.138	118.313	308.224	297.127	192.204	320.125	123.106	274.572	272.072	320.134	231.859	379.188	259.828	324.099
Q59EB6	Complement component 1, q subcomponent, receptor 1 variant (Fragment)		Q59EB6;Q9NPY3	Q59EB6;Q9NPY3	;CD93	Complement component 1, q subcomponent, receptor 1 variant (Fragment);Complement component C1q receptor	Q59EB6_HUMAN;C1QR1_HUMAN	7	141.109	25.6304	182.617	219.265	94.2698	74.0467	207.354	62.7109	21.8569	60.3305	91.8714		135.648					96.1721					108.683	17.377	22.1363	84.4881	92.5121	113.973	79.0702	74.8343	136.003	95.0078	73.4178	45.8692		63.9978		53.4745	52.6669		51.884
A0A5F9UY30	Trans-Golgi network integral membrane protein 2	TGOLN2	A0A5F9UY30;A0A5H1ZRP2;O43493	A0A5F9UY30;A0A5H1ZRP2;O43493	TGOLN2	Trans-Golgi network integral membrane protein 2	A0A5F9UY30_HUMAN;A0A5H1ZRP2_HUMAN;TGON2_HUMAN	4	30.8579	16.85	15.7368	50.4562	29.2472	4.6552	34.6471		20.8272	34.2773			18.4697	9.9648							22.3784		24.0307	26.2666	8.58303	14.6486		14.0515		11.2535		14.0441	15.3481	18.0749			17.1079		27.8793	12.3852
P16070	CD44 antigen	CD44	P16070	P16070	CD44	CD44 antigen	CD44_HUMAN	4	1210.49	819.832	555.106	1385.15	946.814	764.927	1147.11	1035.12	383.05	850.032		386.086		430.946	295.859	282.813	275.957		521.07	289.514		232.824	656.261	305.931	578.156	643.609	1286.79	492.429	681.028	331.748	244.427	386.624	190.664	270.244	335.14	265.391	437.473	443.849			134.329
A0A024RAX0	Matrix Gla protein	MGP	A0A024RAX0;P08493	A0A024RAX0;P08493	MGP	Matrix Gla protein	A0A024RAX0_HUMAN;MGP_HUMAN	1	323.246	275.583	273.355	498.19	235.952	124.833	164.647	105.84	181.107	204.394	155.439	137.97	148.557		85.5605	129.102	131.47	354.664	157.897	81.2885	378.864	310.794	212.322	135.297	87.3228		127.382	82.8702	67.7992			90.3001		173.068	150.408	102.869	137.481	329.666	221.504	123.926	175.291
Q9BTY2	Plasma alpha-L-fucosidase	FUCA2	Q9BTY2	Q9BTY2	FUCA2	Plasma alpha-L-fucosidase	FUCO2_HUMAN	9	109.26	67.6227	98.7794	85.4898	131.438	112.641	82.659	75.527	43.5665	62.6324	35.9748		20.9273		75.7458	30.8111	31.4218		40.962	56.4711	34.7316	15.665	63.8066	28.6512	43.989	52.2691	91.7234	71.4637	61.4226	46.3476	52.2829	50.0391	48.3688	34.7953	24.811	25.313	77.865		23.4683	37.5391	41.7108
A0A3B0J0F2	Adiponectin D	ADID	A0A3B0J0F2;A8K660;B2R773;Q15848	A0A3B0J0F2;A8K660;B2R773;Q15848	ADID;ADIPOQ;;ADIPOQ	Adiponectin D;Adiponectin;cDNA, FLJ93312, highly similar to Homo sapiens adipose most abundant gene transcript 1 (APM1), mRNA;Adiponectin	A0A3B0J0F2_HUMAN;A8K660_HUMAN;B2R773_HUMAN;ADIPO_HUMAN	2	642.866	1859.57	1409.37	1678.19	971.683	970.855	1756.97	1080.89	913.175	938.036	1081.9	739.011	542.129	340.656	810.441	813.018	403.925	809.415	358.651	266.548	1006	828.24	919.161	1097.95	952.272	843.663	495.815	760.706	1158.14	783.352	496.053	983.774	730.272	392.329	964.868	671.118	618.506	476.453	237.423	656.833	284.989
P04275	von Willebrand factor	VWF	P04275	P04275	VWF	von Willebrand factor	VWF_HUMAN	89	150.314	192.207	158.818	234.224	159.423	101.015	222.735	113.612	149.145	54.8449	252.277	164.831	386.947	573.034	149.022	306.83	590.686	312.954	217.298	266.205	215.365	155.956	233.079	105.284	108.804	104.779	185.963	74.3366	235.812	120.206	107.361	269.344	104.862	294.229	163.468	151.965	131.979	317.027	142.695	252.747	192.346
P11717	Cation-independent mannose-6-phosphate receptor	IGF2R	P11717;Q59EZ3	P11717;Q59EZ3	IGF2R;	Cation-independent mannose-6-phosphate receptor;Insulin-like growth factor 2 receptor variant (Fragment)	MPRI_HUMAN;Q59EZ3_HUMAN	27	42.93	29.4317	39.216	48.1861	30.0328	35.0875	40.082	25.8583	32.1849	40.1021	32.8987	24.5341	85.1691	94.7912	77.846	110.073	43.8229	44.4926	27.6486	97.0101	62.7225		50.6724	40.7085	44.55	33.1037	34.6318	28.0448	22.2956	41.1512	32.0807	31.9197	42.5603		62.457		38.0506	15.2132	52.4744	50.7472
A8K486	Peptidyl-prolyl cis-trans isomerase		A8K486;P62937;V9HWF5	A8K486;P62937;V9HWF5	;PPIA;HEL-S-69p	Peptidyl-prolyl cis-trans isomerase;Peptidyl-prolyl cis-trans isomerase A;Peptidyl-prolyl cis-trans isomerase	A8K486_HUMAN;PPIA_HUMAN;V9HWF5_HUMAN	6	164.51	251.794	160.26	319.073	208.809	244.898	151.791	142.36	221.787	297.247		132.984			67.8869		131.594		127.03	243.172	102.456	93.196	180.05	100.862	157.981	89.7442	156.436	100.017	92.864	125.188	95.9185	137.821	116.502	221.465	110.787	80.0208	120.066	94.0187	52.362		133.584
Q9UGM5	Fetuin-B	FETUB	Q9UGM5	Q9UGM5	FETUB	Fetuin-B	FETUB_HUMAN	10	717.971	531.18	680.357	755.71	551.911	698.353	702.806	552.637	340.516	536.638	253.366	263.59	321.668	276.666	211.681	246.637	187.502	273.386	272.739	283.295	244.82	182.395	412.992	273.152	263.811	334.436	662.217	274.081	431.88	310.827	299.364	386.151	290.179	125.359	226.615	316.239	194.234	399.203	273.619	214.716	253.867
A0A087WTK0	Protein-tyrosine-phosphatase	PTPRJ	A0A087WTK0;A0A087WVC6;Q12913	A0A087WTK0;A0A087WVC6;Q12913	PTPRJ	Protein-tyrosine-phosphatase;Protein-tyrosine-phosphatase;Receptor-type tyrosine-protein phosphatase eta	A0A087WTK0_HUMAN;A0A087WVC6_HUMAN;PTPRJ_HUMAN	6	85.6658	74.1971	68.6241	90.5006	76.2227	90.2386	51.515	99.6222	147.487	102.257	51.814	124.223	63.2929	93.5978	61.6546	88.126	53.4644	112.527	117.174	60.2255		40.9257	83.4931	78.4731	100.975	109.387	85.5379	67.139	120.254	113.461	143.803	78.5935	150.061		124.985	152.602	105.454	84.5691	117.795	57.4064	95.0282
C9JF17	Apolipoprotein D (Fragment)	APOD	C9JF17;P05090	C9JF17;P05090	APOD	Apolipoprotein D (Fragment);Apolipoprotein D	C9JF17_HUMAN;APOD_HUMAN	7	684.554	2934.9	1466.19	1308.45	862.235	1320.11	1163.91	1085.22	891.838	883.531	3438.68	1779.65	2980.43	1817.15	2481.42	2637.57	2003.02	1661.94	883.55	1803.11	2693.92	1777.83	1752.69	1472.91	1802.89	1464.49	1170	1372.64	1508.72	1523.75	1547.45	1434.78	877.247	3047.07	2625.86	2671.38	2423.89	2422.56	2057.61	4635.94	3609.62
A0A1S5UZ16	Target of Nesh-SH3	ABI3BP	A0A1S5UZ16;B4DSV9;D3YTG3;H0Y897;H7C556;Q7Z7G0	A0A1S5UZ16;B4DSV9;D3YTG3;H0Y897;H7C556;Q7Z7G0	ABI3BP;;ABI3BP;ABI3BP;ABI3BP;ABI3BP	Target of Nesh-SH3;cDNA FLJ56632, moderately similar to Target of Nesh-SH3;Target of Nesh-SH3;Target of Nesh-SH3 (Fragment);Target of Nesh-SH3;Target of Nesh-SH3	A0A1S5UZ16_HUMAN;B4DSV9_HUMAN;D3YTG3_HUMAN;H0Y897_HUMAN;H7C556_HUMAN;TARSH_HUMAN	9	67.4707	84.4896	119.072	105.378	83.6945	123.417	112.094	119.168	173.745	140.677	77.5382	100.763	85.5623	57.9497	36.6999	45.64	56.2601	72.1064		75.9816	49.0288	23.9185	86.2217	133.273	151.037	121.437	107.519	135.914	111.291	167.104	112.056	172.187	128.365	145.873	123.563	128.298	34.6899	66.6016	114.498	98.7774
A0A0X9T7T4	MS-D3 heavy chain variable region (Fragment)		A0A0X9T7T4	A0A0X9T7T4		MS-D3 heavy chain variable region (Fragment)	A0A0X9T7T4_HUMAN	1					206.786						2584.64	3823.63	1986.77	2233.09	1915.59	2722.81	3510.75	2063.23	3152.59	757.484	2109.47	1390.26	2189.01											2861.3	2132.41	2967.46	2228.53	3050.3	2593.34	3536.08	3265.66
A2VDG3	CSF1R protein (Fragment)	CSF1R	A2VDG3;E9PEK4;P07333;Q59HE0	A2VDG3;E9PEK4;P07333;Q59HE0	CSF1R;CSF1R;CSF1R;	CSF1R protein (Fragment);Macrophage colony-stimulating factor 1 receptor;Macrophage colony-stimulating factor 1 receptor;Colony stimulating factor 1 receptor variant (Fragment)	A2VDG3_HUMAN;E9PEK4_HUMAN;CSF1R_HUMAN;Q59HE0_HUMAN	7	161.501	176.399	162.9	103.3	142.641	125.022	148.54	153.969	81.4459	78.3007		117.635	109.323	123.819		139.196	52.1274	84.8632	101.44	73.6051	124.183		118.958	240.905	120.396	146.519	375.089	138.432	175.007	168.949	139.683	219.469	181.731	116.31	164.18	190.66			149.851	60.1796
A0A4P8J548	IgG4_IGHV3-7 (Fragment)		A0A4P8J548	A0A4P8J548		IgG4_IGHV3-7 (Fragment)	A0A4P8J548_HUMAN	2	229.28	242.251	417.76	352.068	1012.63	364.043	121.567	131.488			649.236	721.64	425.79	805.164	817.185	533.767	632.235	207.447	188.414	210.631	160.748	305.383	426.436	453.784	289.769	77.3572	528.435	399.899	1113.87		119.95		332.324	854.279	636.263	485.768	973.217	1064.64	649.214	672.341	557.017
A0A7T0LNI7	Immunglobulin kappa chain variable region (Fragment)		A0A7T0LNI7	A0A7T0LNI7		Immunglobulin kappa chain variable region (Fragment)	A0A7T0LNI7_HUMAN	3	516.208	611.431	848.757	1384.46	1759.11	729.844	735.846	476.311	287.362	1155.15	1030.63	1070.4	596.954	1388.22	848.125	542.896	617.679	398.897	927.707	880.591	565.45	531.98	813.819	1403.24	575.821	569.512	1004.37	916.909	1288.62	1307.42	1786.79	613.227	768.022	2374.6	907.33	2444.94	443.385	1258.01	677.029	1085.53	646.618
E7EUT5	Glyceraldehyde-3-phosphate dehydrogenase	GAPDH	E7EUT5;P04406;V9HVZ4	E7EUT5;P04406;V9HVZ4	GAPDH;GAPDH;HEL-S-162eP	Glyceraldehyde-3-phosphate dehydrogenase	E7EUT5_HUMAN;G3P_HUMAN;V9HVZ4_HUMAN	8		24.7933		82.528		95.1975	28.3206					163.985	70.1321		125.128	91.3814	185.299	154.678	81.0576	294.328	114.702	120.855	116.599				49.8727							202.702	185.208	139.712	179.911	140.846	122.936	166.752	194.456
U5LGW0	Apolipoprotein L1 (Fragment)	APOL1	U5LGW0	U5LGW0	APOL1	Apolipoprotein L1 (Fragment)	U5LGW0_HUMAN	2		273.134	249.032	382.238	955.394	450.323	247.25	133.307	718.129	337.66	585.962	233.34	253.471	264.894	509.01	350.633	390.23	388.752	328.138	479.947	85.5561	355.438	379.611	2039.48	1565.39	1398.65	2304.23		378.042	708.087	812.447	429.925	979.856	138.459	300.83	888.634	198.535	249.004	177.675	219.884	265.565
P06702	Protein S100-A9	S100A9	P06702	P06702	S100A9	Protein S100-A9	S10A9_HUMAN	10	157.322	148.321	469.584	200.031	156.697	180.922	142.144	178.409	115.88	196.554	138.202	125.817	141.005	146.29	102.274	119.89	431.428	755.573	109.017	137.638	416.969	272.979	220.134	146.87	137.715	396.201	92.5111	117.52	392.467	773.485	288.354	233.514	192.652	151.337	507.873	125.471	597.057	83.2638	319.443	262.666	326.118
A0A7T0LPE2	Immunglobulin kappa chain variable region (Fragment)		A0A7T0LPE2	A0A7T0LPE2		Immunglobulin kappa chain variable region (Fragment)	A0A7T0LPE2_HUMAN	2	387.047	264.115	181.923	216.19	445.074	288.48	421.338	198.439	123.42	305.652	655.1	429.92	670.845	866.721	472.343	421.48	262.19	262.821	221.072	459.846	285.148	409.33	374.932	669.856	651.748	342.229	965.258	464.576	1145.63	622.349	494.287	415.17	1204.51	1005.98	180.385	526.49	297.458	658.4	856.072	460.254	299.015
P05109	Protein S100-A8	S100A8	P05109	P05109	S100A8	Protein S100-A8	S10A8_HUMAN	8	406.202	284.799	847.647	890.08	402.37	360.191	308.673	564.472	221.435	492.628	31.5302	232.664	101.437	96.7903	66.3765	78.1517	439.108	785.301	83.3083	145.086	337.931	445.293	346.431	302.704	295.519	1036.65	287.4	297.972	1363.21	2175.67	624.601	611.839	407.324	143.204	435.538	118.591	583.74	134.233	554.311	168.498	445.045
P07996	Thrombospondin-1	THBS1	P07996	P07996	THBS1	Thrombospondin-1	TSP1_HUMAN	33	22.1669	42.3624	22.8186	52.7349	19.8246		40.4842	41.6098	59.138	45.5783	102.672	374.327	121.89	61.7339	124.717	72.4138	306.123	175.014	291.364	260.1	142.831	296.038	127.426	17.3243	81.8062	34.3498	111.118	125.013			13.5794	31.7959	540.339	233.181	474.551	262.832	843.973	286.23	187.783	125.297	155.89
A0A0X9UWJ6	MS-B1 light chain variable region (Fragment)		A0A0X9UWJ6	A0A0X9UWJ6		MS-B1 light chain variable region (Fragment)	A0A0X9UWJ6_HUMAN	1		64.7116			58.9322	10.2126					748.993	829.045	869.626	831.604	1219.3	466.011	411.623	476.186	421.992	590.206	372.339	861.521	548.82	118.75										797.249	770.018	536.268	2252.69	1175.41	884.489	2221.97	1059.62
A0A7T0LN82	Immunglobulin lambda chain variable region (Fragment)		A0A7T0LN82	A0A7T0LN82		Immunglobulin lambda chain variable region (Fragment)	A0A7T0LN82_HUMAN	1	18.6235	52.4609	55.5264	140.876	189.883						567.447	705.571	96.4445	345.353	574.49	429.948	404.615	397.688	941.118	245.383	725.101	123.828	353.786				89.1802		62.2169				71.7856	2583.37	831.626	591.777	497.959	1272.22	1490.58	784.976	619.789
A0A7T0LNH6	Immunglobulin kappa chain variable region (Fragment)		A0A7T0LNH6	A0A7T0LNH6		Immunglobulin kappa chain variable region (Fragment)	A0A7T0LNH6_HUMAN	1	559.628	96.3954	146.836	91.7867	229.641	156.209	171.751	148.164	84.6985	343.107	608.716	1084.23	343.076	1606.33	253.391	1090.27	269.022	392.731	674.507	238.688	351.078	233.546	416.991	577.243	232.416	719.384	203.355	265.578	479.702	265.924	503.064	105.368	648.251	1301.62	829.276	1165.68	908.027	1622.98	543.973	985.919	876.341
A0A7T0LNE1	Immunglobulin lambda chain variable region (Fragment)		A0A7T0LNE1;A0A7T0LNH2	A0A7T0LNE1;A0A7T0LNH2		Immunglobulin lambda chain variable region (Fragment)	A0A7T0LNE1_HUMAN;A0A7T0LNH2_HUMAN	1	732.885	486.537	438.801	457.247	2173.81	1012.96	251.841	335.925	155.644	348.783		189.073	312.957	160.589	811.282	275.724	98.8509	106.61	547.673	230.266			480.393	1515.08	678.66	926.716	1186.09	826.414	1286.34	653.433	1592.76	446.402	2863.39	4350.96	140.402	144.567		4733.02	2770.35	1752.65	384.304
B4DPP8	cDNA FLJ53075, highly similar to Kininogen-1		B4DPP8;D3DNU8	B4DPP8;D3DNU8	;KNG1	cDNA FLJ53075, highly similar to Kininogen-1;Kininogen 1, isoform CRA_a	B4DPP8_HUMAN;D3DNU8_HUMAN	2	143.108	246.181	252.684	78.5823	71.2377	115.283	80.1145	136.206	461.475	465.512	156.164	157.571	98.2025	71.0174	85.0083	91.4984	187.868	54.2121	79.3739	144.899	108.248	96.7787	153.692	1720.52	914.91	193.709	120.714	2516.18	383.484	435.55	138.509	628.115	850.982	465.654	345.881	169.28	376.667	235.028	414.605	87.739	385.721
B1N7B9	Cryocrystalglobulin CC2 lambda light chain variable region (Fragment)		B1N7B9	B1N7B9		Cryocrystalglobulin CC2 lambda light chain variable region (Fragment)	B1N7B9_HUMAN	2	55.0535	97.6607	101.536	61.0498	410.124	147.058	30.4732	62.4017	36.4072	40.2475	761.116	146.734	105.995	206.156	109.521	202.101	37.6508	110.381	951.889	49.2553	132.259	74.2013	178.603	52.1487	443.54	48.706	119.319	153.67	165.597	84.444	176.861	65.5044	485.804	2975.91	448.467	191.041	31.1269	1847.44	1746.57	371.509	1964.66
A0A024R6N9	Serpin peptidase inhibitor, clade A (Alpha-1 antiproteinase, antitrypsin), member 5, isoform CRA_a	SERPINA5	A0A024R6N9;P05154	A0A024R6N9;P05154	SERPINA5	Serpin peptidase inhibitor, clade A (Alpha-1 antiproteinase, antitrypsin), member 5, isoform CRA_a;Plasma serine protease inhibitor	A0A024R6N9_HUMAN;IPSP_HUMAN	15	739.835	649.245	613.457	616.187	513.413	489.995	582.215	684.137	316.175	669.886	427.37	455.659	487.34	402.354	426.728	369.725	453.208	529.454	586.945	393.7	561.146	530.493	522.667	519.807	472.092	486.473	448.203	262.648	416.873	419.433	327.898	225.843	458.516	365.03	315.962	612.291	590.323	533.432	456.658	472.302	469.978
A0A024RAB6	Heparan sulfate proteoglycan 2 (Perlecan), isoform CRA_b	HSPG2	A0A024RAB6;P98160	A0A024RAB6;P98160	HSPG2	Heparan sulfate proteoglycan 2 (Perlecan), isoform CRA_b;Basement membrane-specific heparan sulfate proteoglycan core protein	A0A024RAB6_HUMAN;PGBM_HUMAN	51	56.1585	65.6498	54.7794	69.4886	51.8396	53.0296	72.3912	44.4316	74.9413	56.8051	71.0149	87.1394	116.41	83.7316	59.9972	79.8294	88.5591	63.3688	75.3172	59.8416	77.6564	66.8011	69.5082	67.3725	63.7725	66.1273	57.9996	68.2273	51.0663	58.8601	53.2096	71.801	51.4389	62.049	59.636	64.6159	61.397	56.8931	49.7976	69.4278	68.1687
P00742	Coagulation factor X	F10	P00742;Q5JVE7	P00742;Q5JVE7	F10	Coagulation factor X	FA10_HUMAN;Q5JVE7_HUMAN	14	500.479	477.392	460.568	442.405	433.015	605.554	445.417	458.783	349.85	430.803	281.534	347.958	384.891	302.568	449.722	313.48	292.269	312.04	345.589	270.129	417.735	518.092	401.831	370.23	416.849	436.494	427.24	367.68	399.409	354.725	371.783	376.46	371.654	221.465	339.075	378.268	399.488	317.527	365.836	314.5	295.685
P09871	Complement C1s subcomponent	C1S	P09871	P09871	C1S	Complement C1s subcomponent	C1S_HUMAN	24	958.868	866.406	834.829	869.655	930.036	860.529	969.749	528.535	981.981	1331.84	611.572	626.222	695.993	661.73	706.453	821.669	692.238	994.926	917.153	772.661	664.978	626.706	814.761	1025.76	1040.63	1142.2	1030.53	1180.94	1022.06	927.546	1197.51	1096.25	1069.01	744.374	785.7	802.598	957.505	782.212	865.447	856.625	788.458
Q9UHG3	Prenylcysteine oxidase 1	PCYOX1	Q9UHG3	Q9UHG3	PCYOX1	Prenylcysteine oxidase 1	PCYOX_HUMAN	15	103.397	156.937	147.729	156.062	108.225	229.111	91.8945	88.4468	105.825	114.172	160.951	124.215	147.306	103.099	164.486	151.142	181.282	147.389	94.1154	183.426	142.441	86.557	135.828	146.638	97.5222	126.004	117.932	137.772	125.784	143.26	187.125	143.063	145.017	137.081	140.923	159.376	231.871	143.241	171.443	280.526	180.261
A0A024CIM4	Carboxylic ester hydrolase		A0A024CIM4;D3DNN4;P06276	A0A024CIM4;D3DNN4;P06276	;BCHE;BCHE	Carboxylic ester hydrolase;Carboxylic ester hydrolase;Cholinesterase	A0A024CIM4_HUMAN;D3DNN4_HUMAN;CHLE_HUMAN	16	283.374	258.017	304.469	253.182	303.332	312.01	245.795	263.496	342.849	310.27	218.043	211.282	199.759	157.503	183.519	214.875	215.68	357.867	202.778	185.748	153.046	153.049	242.27	252.783	349.823	348.306	341.639	284.841	380.413	325.223	288.93	234.542	287.333	107.424	195.015	277.496	243.32	165.427	260.462	261.101	203.434
A0A024QZN4	Metavinculin	VCL	A0A024QZN4;A0A384NYN5;P18206;V9HWK2	A0A024QZN4;A0A384NYN5;P18206;V9HWK2	VCL;;VCL;HEL114	Metavinculin;Metavinculin;Vinculin;Metavinculin	A0A024QZN4_HUMAN;A0A384NYN5_HUMAN;VINC_HUMAN;V9HWK2_HUMAN	42	50.7737	57.3624	50.6105	82.319	52.6034	71.866	73.3162	52.8298	193.714	79.5293		110.592	59.5798	29.2029	61.8456	58.7298	79.6743	62.0747	89.9491	164.329	99.2253	65.4375	78.3602	65.7465	135.018	54.5764	76.0296	22.4416		22.1432	34.6624	48.6971	29.5822	172.535	53.2943	56.639	45.0218	48.2008	49.3142	63.5196	73.1434
A0A024QZQ2	Prosaposin (Variant Gaucher disease and variant metachromatic leukodystrophy), isoform CRA_b	PSAP	A0A024QZQ2;B4DEK5;C9JIZ6;P07602;Q53FJ5;Q59EN5	A0A024QZQ2;B4DEK5;C9JIZ6;P07602;Q53FJ5;Q59EN5	PSAP;;PSAP;PSAP;;	Prosaposin (Variant Gaucher disease and variant metachromatic leukodystrophy), isoform CRA_b;cDNA FLJ54596, highly similar to Proactivator polypeptide;Prosaposin;Prosaposin;Prosaposin (Variant Gaucher disease and variant metachromatic leukodystrophy) variant (Fragment);Prosaposin variant (Fragment)	A0A024QZQ2_HUMAN;B4DEK5_HUMAN;C9JIZ6_HUMAN;SAP_HUMAN;Q53FJ5_HUMAN;Q59EN5_HUMAN	6	295.107	199.472	152.11	218.022	175.485	86.2858	164.236	151.336	98.9248	200.911	322.967	265.2	248.159	172.403	220.518	310.066	225.79	290.038		249.571	221.18	206.573	213.065		97.4818	104.336	376.56	120.825	202.875	132.906		100.703	145.588	258.922	168.773	293.502	258.614	298.627	236.47	248.707	270.726
A0A024R035	Complement component C9	C9	A0A024R035;P02748	A0A024R035;P02748	C9	Complement component C9	A0A024R035_HUMAN;CO9_HUMAN	26	1780.88	1201.31	1515.01	2513.29	1870.74	1118.3	1436.11	1407.26	1076.8	2649.11	718.652	585.801	806.2	861.571	730.434	771.727	607.486	611.963	890.784	891.311	717.305	858.479	1164.57	1164.44	958.617	1481.2	1120.57	1576.18	2298.07	979.303	1732.37	1543.41	1360.07	796.181	984.976	634.972	659.483	791.426	476.73	708.839	501.146
A0A024R0T8	Apolipoprotein C-I, isoform CRA_a	APOC1	A0A024R0T8;K7ERI9;P02654	A0A024R0T8;K7ERI9;P02654	APOC1	Apolipoprotein C-I, isoform CRA_a;Apolipoprotein C-I (Fragment);Apolipoprotein C-I	A0A024R0T8_HUMAN;K7ERI9_HUMAN;APOC1_HUMAN	3	1940.44	922.622	476.467	1266.77	268.793	680.904	1839.2	1773.2	41.2804	535.137	239.239	784.283	574.608	228.611	581.93	629.106	768.082	551.678	650.524	655.443	341.973	457.265	736.707	153.223	103.329	154.046	3692.39	68.6848	1760.37	220.525	145.224	100.741	181.961	527.124	836.544	703.174	726.98	627.206	740.176	497.62	419.916
A0A024R104	Contactin 1, isoform CRA_a	CNTN1	A0A024R104;Q12860	A0A024R104;Q12860	CNTN1	Contactin 1, isoform CRA_a;Contactin-1	A0A024R104_HUMAN;CNTN1_HUMAN	16	53.8139	68.571	60.079	70.5805	59.438	52.3158	64.9295	59.8281	87.4807	68.5649	53.2789	117.21	93.5071	81.3037	69.2542	112.655	62.8023	98.9625	22.0854	52.9682	105.47	83.5646	72.6665	83.4117	60.641	97.7791	95.8503	89.2787	100.635	80.2495	67.478	66.6206	66.6146	56.113	154.857	68.287	51.2895	61.3747	75.7971	103.83	56.5266
A0A024R145	Fructose-bisphosphate aldolase	ALDOB	A0A024R145;A0A3B3IS80;P05062	A0A024R145;A0A3B3IS80;P05062	ALDOB	Fructose-bisphosphate aldolase;Fructose-bisphosphate aldolase;Fructose-bisphosphate aldolase B	A0A024R145_HUMAN;A0A3B3IS80_HUMAN;ALDOB_HUMAN	12	400.734	53.144	142.482	100.925	105.38	130.388	109.869	131.434	146.586	136.305	56.3	60.8029	47.2766			68.669	80.4973		40.8588	114.609	143.204	141.105	116.346	104.6	238.741	111.174	954.093	134.031	234.408	59.3865	101.844	197.714	364.975		102.922	149.009	51.8032	97.1568	85.1216	55.0597	51.5061
A0A024R1G8	Apolipoprotein L, 1, isoform CRA_b	APOL1	A0A024R1G8;A0A024R1Q4;O14791	A0A024R1G8;A0A024R1Q4;O14791	APOL1	Apolipoprotein L, 1, isoform CRA_b;Apolipoprotein L, 1, isoform CRA_c;Apolipoprotein L1	A0A024R1G8_HUMAN;A0A024R1Q4_HUMAN;APOL1_HUMAN	9	242.542	307.156	372.187	505.783	276.856	526.379	256.384	375.252	171.333	264.544	657.839	566.807	499.323	545.915	685.258	550.761	667.349	709.88	619.672	932.038	466.497	425.367	482.96	263.877	262.537	253.624	404.544	180.562	305.186	214.469	401.301	191.354	325.462	368.25	608.364	679.429	685.275	449.716	722.227	823.934	644.849
A0A024R1U8	Insulin-like growth factor-binding protein 4	IGFBP4	A0A024R1U8;P22692	A0A024R1U8;P22692	IGFBP4	Insulin-like growth factor-binding protein 4	A0A024R1U8_HUMAN;IBP4_HUMAN	5	61.8487	14.7107	87.0589	50.547	77.0535	127.826	43.2756	121.337	66.6597	66.0749							63.2828		10.3898	77.8028	196.818		76.0489	58.5431	50.5343	64.2505	59.5117	12.4746	34.9085	44.1922	139.53	44.7458	32.0668	58.0403				68.9853	75.543
A0A024R3E3	Apolipoprotein A-I, isoform CRA_a	APOA1	A0A024R3E3;P02647	A0A024R3E3;P02647	APOA1	Apolipoprotein A-I, isoform CRA_a;Apolipoprotein A-I	A0A024R3E3_HUMAN;APOA1_HUMAN	21	6324.57	7906.92	5654.83	7612.68	5165.4	5706.34	5705.82	4968.8	5463.23	5769.93	8245.57	6780.77	6335.4	6012.38	7075.62	7177.98	6294.29	7829.16	9696.84	6022.79	8622.71	7233.44	6709.34	7492.89	8093.45	7181.84	10453.7	6365.93	8031.33	8512.94	6619.83	6761.76	4004.87	7826.27	6553.38	6765.43	6591.47	8313.09	6974.28	7519.91	6818.79
A0A024R3I5	Melanoma cell adhesion molecule, isoform CRA_a	MCAM	A0A024R3I5;B2R642;B3KXZ9;P43121	A0A024R3I5;B2R642;B3KXZ9;P43121	MCAM;;;MCAM	Melanoma cell adhesion molecule, isoform CRA_a;cDNA, FLJ92775, highly similar to Homo sapiens melanoma cell adhesion molecule (MCAM), mRNA;cDNA FLJ46477 fis, clone THYMU3025118, highly similar to Cell surface glycoprotein MUC18;Cell surface glycoprotein MUC18	A0A024R3I5_HUMAN;B2R642_HUMAN;B3KXZ9_HUMAN;MUC18_HUMAN	10	139.702	116.398	120.355	142.4	99.4356	96.1371	140.98	110.614	153.4	129.509	34.371	78.1442	73.5377	79.1351	75.2408	48.3139	71.3451	75.4523	27.8405	45.9981	170.992	52.6705	94.6351	123.949	125.552	108.499	135.485	136.73	97.2908	108.364	74.1148	94.4649	90.6772		72.8444	49.7473	48.5162	67.8813	69.1261	130.967	33.4176
A0A024R694	Actinin, alpha 1, isoform CRA_a	ACTN1	A0A024R694;P12814	A0A024R694;P12814	ACTN1	Actinin, alpha 1, isoform CRA_a;Alpha-actinin-1	A0A024R694_HUMAN;ACTN1_HUMAN	36		18.1135		24.5219	24.9199	58.1668		60.5871	122.058	44.7033		82.3623			62.7539	143.002	127.315		86.2982	206.725	52.8727	112.995	81.8262	109.847	39.0618	11.4234	35.4141		50.2792					133.465	33.7805	67.7653	263.169	39.5757	42.8181	27.551	69.1746
A0A024R6C0	Epididymal secretory protein E1	NPC2	A0A024R6C0;B4DV10;E7EMS2;G3V2V8;G3V3D1;G3V3E8;J3KMY5;P61916;Q53HV6	A0A024R6C0;B4DV10;E7EMS2;G3V2V8;G3V3D1;G3V3E8;J3KMY5;P61916;Q53HV6	NPC2;;NPC2;NPC2;NPC2;NPC2;NPC2;NPC2;	Epididymal secretory protein E1;Epididymal secretory protein E1;Epididymal secretory protein E1;Epididymal secretory protein E1 (Fragment);Epididymal secretory protein E1 (Fragment);Epididymal secretory protein E1;Epididymal secretory protein E1;NPC intracellular cholesterol transporter 2;Epididymal secretory protein E1 (Fragment)	A0A024R6C0_HUMAN;B4DV10_HUMAN;E7EMS2_HUMAN;G3V2V8_HUMAN;G3V3D1_HUMAN;G3V3E8_HUMAN;J3KMY5_HUMAN;NPC2_HUMAN;Q53HV6_HUMAN	2	49.6161	36.8038	31.3673	57.3585	19.6285	21.9218	31.9588	27.7055	33.3774	36.7779	58.2363		54.2251								70.2094	71.0316	42.8727	42.9514	32.9249	30.7871	33.2348	32.9353		38.9497		69.0794	62.7863	55.2951			59.9891	59.1696	69.1205
A0A024R6G3	Fibulin-5	FBLN5	A0A024R6G3;G3V4U0;Q9UBX5	A0A024R6G3;G3V4U0;Q9UBX5	FBLN5	Fibulin-5	A0A024R6G3_HUMAN;G3V4U0_HUMAN;FBLN5_HUMAN	4	39.3848	38.8928	28.4847	37.1534	39.2892		44.0333		102.518		210.835	120.732	247.906	234.795	105.869	266.324	121.322	187.323	170.79	156.694	196.96	206.656	134.524	17.1153										219.509	174.565	171.677	100.142	261.183	180.995	149.275	202.749
A0A024R6I6	Serpin peptidase inhibitor, clade A (Alpha-1 antiproteinase, antitrypsin), member 10, isoform CRA_b	SERPINA10	A0A024R6I6;G3V2W1;Q9UK55	A0A024R6I6;G3V2W1;Q9UK55	SERPINA10	Serpin peptidase inhibitor, clade A (Alpha-1 antiproteinase, antitrypsin), member 10, isoform CRA_b;Protein Z-dependent protease inhibitor;Protein Z-dependent protease inhibitor	A0A024R6I6_HUMAN;G3V2W1_HUMAN;ZPI_HUMAN	15	454.071	417.143	339.879	492.569	619.088	624.49	299.985	358.302	337.143	413.591	345.819	299.306	301.945	227.305	311.901	325.069	481.639	410.378	299.425	322.799	394.234	335.843	382.36	260.507	342.24	311.698	385.951	303.812	264.462	347.059	591.738	303.06	460.019	288.34	305.362	181.591	329.503	282.509	380.183	485.948	316.924
A0A024R6I9	Serpin peptidase inhibitor, clade A (Alpha-1 antiproteinase, antitrypsin), member 4, isoform CRA_a	SERPINA4	A0A024R6I9;B2R815;P29622	A0A024R6I9;B2R815;P29622	SERPINA4;;SERPINA4	Serpin peptidase inhibitor, clade A (Alpha-1 antiproteinase, antitrypsin), member 4, isoform CRA_a;cDNA, FLJ93695, highly similar to Homo sapiens serpin peptidase inhibitor, clade A (alpha-1 antiproteinase, antitrypsin), member 4 (SERPINA4), mRNA;Kallistatin	A0A024R6I9_HUMAN;B2R815_HUMAN;KAIN_HUMAN	20	1452.18	1254.54	1266.72	1238.38	899.274	1244.22	1061.44	1245.41	1578.12	1234.53	416.573	545.399	505.726	556.052	570.067	608.092	586.246	657.494	1045.85	382.889	517.279	507.472	880.635	1381.62	1287.1	1388.43	1286.31	1271.69	1418.88	1517.23	1110.06	1198.49	1375.88	422.267	363.89	532.023	522.404	568.966	635.999	625.197	549.008
A0A024R6K8	T1-TrpRS	WARS	A0A024R6K8;P23381	A0A024R6K8;P23381	WARS;WARS1	T1-TrpRS;Tryptophan--tRNA ligase, cytoplasmic	A0A024R6K8_HUMAN;SYWC_HUMAN	2	43.3664	19.7716	28.2429	25.8853	38.0012	22.2276	48.7177	66.7313	56.3327	36.6756			17.4784				16.3679	21.9294				20.8308	33.0399	49.4628	23.2986		24.1556			49.3846		70.2227	26.87	56.4342	23.575			15.527			10.3294
A0A024R6P0	Serpin peptidase inhibitor, clade A (Alpha-1 antiproteinase, antitrypsin), member 3, isoform CRA_c	SERPINA3	A0A024R6P0;B3KS79;P01011	A0A024R6P0;B3KS79;P01011	SERPINA3;;SERPINA3	Serpin peptidase inhibitor, clade A (Alpha-1 antiproteinase, antitrypsin), member 3, isoform CRA_c;cDNA FLJ35730 fis, clone TESTI2003131, highly similar to ALPHA-1-ANTICHYMOTRYPSIN;Alpha-1-antichymotrypsin	A0A024R6P0_HUMAN;B3KS79_HUMAN;AACT_HUMAN	27	1571.65	1057.86	740.917	1274.58	694.717	757.717	1119.21	942.722	751.548	887.996	1175.18	979.37	915.424	1262.23	1141.76	1074.5	855.758	772.572	1182.39	1073.76	1069.24	974.588	1012.53	832.383	624.341	866.122	999.149	891.956	1116.27	847.623	966.995	1474.2	848.517	956.506	1053.98	931.179	983.576	962.337	820.613	1024.21	903.471
A0A024R6R4	72 kDa gelatinase	MMP2	A0A024R6R4;P08253	A0A024R6R4;P08253	MMP2	72 kDa gelatinase;72 kDa type IV collagenase	A0A024R6R4_HUMAN;MMP2_HUMAN	16	28.9546	31.8318	43.5272	53.6309	29.3043	27.4959	62.5622	23.0251	46.9278	36.4726	39.3599	55.4032	60.6314	40.6668	32.6225	34.9951	37.5587	57.7476	38.598	23.9346	42.594	43.2612	40.5048	39.8607	28.7628	41.2058	30.8112	43.1719	27.6929	38.4932		31.9602	26.8566	39.1489	32.005	43.6075	49.5553	39.751	47.6438	54.8719	37.8219
A0A024R728	HGF/SF receptor	MET	A0A024R728;A0A024R759;E6Y365;P08581	A0A024R728;A0A024R759;E6Y365;P08581	MET;MET;;MET	HGF/SF receptor;HGF/SF receptor;Met proto-oncogene variant I;Hepatocyte growth factor receptor	A0A024R728_HUMAN;A0A024R759_HUMAN;E6Y365_HUMAN;MET_HUMAN	9	41.594	25.4882	12.8295	30.3518	16.8005	25.3768	32.064	21.2207	11.9125	69.9904					67.9031	148.612	17.7471		52.6963			16.3627	39.3966	14.5479	67.3441	21.0159	9.28403	26.459		68.1043	15.8121	22.8192	14.8327		27.2132		30.9439				25.1973
A0A024R884	Tenascin C (Hexabrachion), isoform CRA_a	TNC	A0A024R884;Q4LE33	A0A024R884;Q4LE33	TNC;TNC variant protein	Tenascin C (Hexabrachion), isoform CRA_a;TNC variant protein (Fragment)	A0A024R884_HUMAN;Q4LE33_HUMAN	27	44.815	53.4951	52.3543	40.9742	28.8451	55.7706	70.8539	51.928	54.5472	47.2785	67.0246	79.6982	65.4496		71.9423	77.5773	83.9244	87.6295	32.4132	83.2418	76.1514	147.411	65.3964	40.6905	39.0068	47.2688	52.1824	66.3387	39.8867			63.5932	34.4316	87.1955	57.2777	50.9501	97.3826	47.4289		71.2775	23.2986
A0A024R8B8	Chromosome 9 open reading frame 28, isoform CRA_a	C9orf28	A0A024R8B8;B7Z1P9;Q9H7N7;Q9H7P6	A0A024R8B8;B7Z1P9;Q9H7N7;Q9H7P6	C9orf28;;FLJ00031;MVB12B	Chromosome 9 open reading frame 28, isoform CRA_a;cDNA FLJ53722;FLJ00031 protein (Fragment);Multivesicular body subunit 12B	A0A024R8B8_HUMAN;B7Z1P9_HUMAN;Q9H7N7_HUMAN;MB12B_HUMAN	1	18054.5	16718.1	22628.5	25420.1	18990.2	21479.1	17161.6	25126.8	21876.5	25087.2	16083.9	13414	16452.7	20868.1	13960.8	9275	17512	13231.4	13078	17359.1	9876.74	17848.7	17795.6	24236.4	19886.4	23539.4	22976	24554	25585.5	25645.5	20944.3	24005.1	23172.4	19261.6	20276.9	22607.9	18785.8	17228.6	16229.9	16223	13692.8
A0A024R8G3	Glutathione-independent PGD synthase	PTGDS	A0A024R8G3;P41222	A0A024R8G3;P41222	PTGDS	Glutathione-independent PGD synthase;Prostaglandin-H2 D-isomerase	A0A024R8G3_HUMAN;PTGDS_HUMAN	2	1003.18	1522.58	1321.02	2056.87	990.118	568.196	959.903	765.584	1450.23	1193.06	221.496	129.883	562.807	256.042	467.052	681.81	235.094	462.932	250.9	237.791	154.787	154.239	711.163	1272.86	1602.12	1277.58	731.485	958.771	786.042	920.965	847.854	1217.66	1604.84	182.681	244.703	378.2	71.2419	429.925	418.896	368.006	301.047
A0A024R8S5	Protein disulfide-isomerase	P4HB	A0A024R8S5;A0A7P0TA35;A0A7P0TA71;A0A7P0TB26;P07237	A0A024R8S5;A0A7P0TA35;A0A7P0TA71;A0A7P0TB26;P07237	P4HB	Protein disulfide-isomerase	A0A024R8S5_HUMAN;A0A7P0TA35_HUMAN;A0A7P0TA71_HUMAN;A0A7P0TB26_HUMAN;PDIA1_HUMAN	17	69.8886	81.5475	71.1674	104.645	57.5125	83.9259	55.688	58.7281	90.4183	77.1842	57.2407	50.9961	47.8906	31.0374	23.7902	26.9847	44.4265	25.8218	38.7136	48.5498	31.3769	39.6415	55.3262	69.864	98.5784	98.4098	75.2208	42.0355	70.8472	66.2615	103.519	64.7756	90.2153	54.9355	40.4167	48.9215	40.7309	28.2331	41.0342	41.2502	48.9445
A0A024R930	Proteoglycan 4, isoform CRA_a	PRG4	A0A024R930;Q92954	A0A024R930;Q92954	PRG4	Proteoglycan 4, isoform CRA_a;Proteoglycan 4	A0A024R930_HUMAN;PRG4_HUMAN	18	172.811	106.543	129.599	131.114	128.891	145.43	144.4	112.236	120.818	143.693	81.925	150.671	97.687	78.0262	136.672	92.5482	187.232	111.591	118.055	155.657	185.789	111.464	129.221	144.31	132.56	170.386	95.1736	112.925	114.886	131.217	179.416	82.0898	235.847	84.5207	102.957	160.198	179.915	108.191	181.919	123.905	134.295
A0A024R944	Antithrombin-III	SERPINC1	A0A024R944;A0A2S0BDD1;P01008	A0A024R944;A0A2S0BDD1;P01008	SERPINC1;ATIII-R2;SERPINC1	Antithrombin-III	A0A024R944_HUMAN;A0A2S0BDD1_HUMAN;ANT3_HUMAN	30	2187.24	2186.53	2285.34	2342.41	2196.14	2759.01	1927.8	2556.39	2247.39	2738.34	1394.31	1519.38	1396.3	1397.06	1609.86	1488.14	1382.25	1312.22	1303.02	1352.34	1467.32	1357.26	1836.64	2393.35	2559	2912.09	1906.77	2524.65	2537.05	2340.6	2319.35	2799.59	2246.16	1056.87	1469.59	1343.68	1553.67	1375.19	1129.88	1559.32	1167.43
A0A024R9J3	Collectin sub-family member 10 (C-type lectin), isoform CRA_a	COLEC10	A0A024R9J3;Q9Y6Z7	A0A024R9J3;Q9Y6Z7	COLEC10	Collectin sub-family member 10 (C-type lectin), isoform CRA_a;Collectin-10	A0A024R9J3_HUMAN;COL10_HUMAN	4	95.4413	65.9741	88.5395	93.0365	107.568	91.4892	88.068	109.023	78.949	99.3703	288.713	215.718	194.376	173.868	223.976	318.884	197.552	199.818	233.416	209.884	307.532	280.94	171.006	92.3487	49.7436	59.6165	94.7553	93.7023		115.659		97.7009	75.1325	224.704	278.199	814.086	323.877	94.8485	228.638	189.974	248.543
A0A024RAA7	Adiponectin B	ADIB	A0A024RAA7;P02747	A0A024RAA7;P02747	ADIB;C1QC	Adiponectin B;Complement C1q subcomponent subunit C	A0A024RAA7_HUMAN;C1QC_HUMAN	6	982.061	535.495	808.383	480.087	656.032	606.813	523.986	792.883	313.026	745.913	853.37	845.575	1389.42	942.653	1042.06	1446.84	1116.75	1536.58	3326.05	1281.58	654.45	992.546	994.206	489.512	312.139	390.383	916.053	721.417	331.174	340.117	379.871	646.843	466.958	2188	1252.04	1081.66	1197.34	1999.63	1214.39	1112.59	1169.85
A0A024RAB9	Adiponectin A	ADIA	A0A024RAB9;A0A0A0MSV6;D6R934;P02746	A0A024RAB9;A0A0A0MSV6;D6R934;P02746	ADIA;C1QB;C1QB;C1QB	Adiponectin A;Complement C1q subcomponent subunit B (Fragment);Complement C1q subcomponent subunit B;Complement C1q subcomponent subunit B	A0A024RAB9_HUMAN;A0A0A0MSV6_HUMAN;D6R934_HUMAN;C1QB_HUMAN	5	206.016	155.066	177.338	108.025	107.887	131.867	119.389	166.402	93.7225	199.524	625.147	530.529	778.389	746.943	703.531	734.731	725.134	973.432	635.336	878.952	707.477	550.827	457.076	186.9	100.314	107.405	220.181	203.606	82.0837	166.633	187.381	198.997	219.099	844.65	793.574	575.379	1003.02	848.195	700.703	813.685	943.054
A0A024RAG6	Complement C1q subcomponent subunit A	ADIC	A0A024RAG6;P02745	A0A024RAG6;P02745	ADIC;C1QA	Complement C1q subcomponent subunit A	A0A024RAG6_HUMAN;C1QA_HUMAN	2	1601.95	893.116	1010.15	963.923	970.72	590.458	772.394	800.803	410.415	1340.18	2188.58	3183.1	4141.58	2652.81	3695.88	3291.81	1970.74	3112.7	690.434	2600.91	1184.72	2310.62	1835.36	442.368	302.421	419.735	1921.39	928.978	613.565	483.392	397.76	196.927	339.436	4677.07	1749.73	2948.17	2124.22	3669	2660.89	2949.85	2775.64
A0A024RC42	Cadherin-2	CDH2	A0A024RC42;P19022	A0A024RC42;P19022	CDH2	Cadherin-2	A0A024RC42_HUMAN;CADH2_HUMAN	9	37.4178	39.2182	126.281	39.9936	85.3024	81.3063	161.567	52.6587	124.147	59.8243	81.7295		81.5255			53.9586							78.8407		111.497		66.4946			71.3868	82.3579	44.3698	2.83076	89.8836		45.4109			92.9195	73.8894
A0A024RC61	Aminopeptidase	ANPEP	A0A024RC61;P15144;Q59E93	A0A024RC61;P15144;Q59E93	ANPEP;ANPEP;	Aminopeptidase;Aminopeptidase N;Aminopeptidase (Fragment)	A0A024RC61_HUMAN;AMPN_HUMAN;Q59E93_HUMAN	22	102.382	119.044	136.347	109.053	109.18	172.595	148.944	151.147	120.819	150.427	80.286	93.2954	77.0372	75.0817	88.684	59.5316	72.7616	75.7613	146.816	88.4837	58.724	71.4868	104.904	122.865	153.026	150.872	114.467	187.778	158.213	141.017	130.078	198.365	117.812	62.4901	98.3708	159.391	104.262	81.431	103.401	89.011	75.3888
A0A024RD39	Platelet-activating factor acetylhydrolase	PLA2G7	A0A024RD39	A0A024RD39	PLA2G7	Platelet-activating factor acetylhydrolase	A0A024RD39_HUMAN	11	59.2858	58.3734	83.0397	106.589	83.8267	160.889	126.565	61.7231	54.7431	155.776	58.9304	49.6584	92.3376	18.719	52.0278		54.8117			46.61			77.8768	110.111	102.148	116.3	46.1253	100.544		98.228	74.2079	47.2353	26.8013	58.7021	70.8433	56.4465			39.3644	53.4109	42.0585
A0A024RDA6	Insulin-like growth factor binding protein 7, isoform CRA_a (Fragment)	IGFBP7	A0A024RDA6;Q16270	A0A024RDA6;Q16270	IGFBP7	Insulin-like growth factor binding protein 7, isoform CRA_a (Fragment);Insulin-like growth factor-binding protein 7	A0A024RDA6_HUMAN;IBP7_HUMAN	7	46.3659	91.4266	49.9681	38.4691	38.7413	33.4956	46.3872	42.3933	65.0774	39.6839							54.2855				74.6354		51.7441	58.8419	52.6712	62.3642	31.2247	34.4629	37.5955	64.5286	69.4225	28.436	68.0712	86.6543		76.9973		10.4038	71.4331		34.951
A0A024RDT4	Lymphocyte cytosolic protein 1 (L-plastin), isoform CRA_a	LCP1	A0A024RDT4;P13796;Q53FI1;V9HWJ7	A0A024RDT4;P13796;Q53FI1;V9HWJ7	LCP1;LCP1;;HEL-S-37	Lymphocyte cytosolic protein 1 (L-plastin), isoform CRA_a;Plastin-2;L-plastin variant (Fragment);Epididymis secretory protein Li 37	A0A024RDT4_HUMAN;PLSL_HUMAN;Q53FI1_HUMAN;V9HWJ7_HUMAN	21	199.635	148.839	192.907	221.363	207.534	189.374	376.23	213.758	222.356	218.588	211.211	310.318	294.746	192.881	144.128	195.307	241.937	291.257	204.555	306.534	321.727	253.409	234.482	258.091	187.464	258.735	208.6	221.875	224.788	271.245	188.265	214.201	166.292	179.423	284.979	300.014	336.843	118.574	158.534	243	225.837
A0A024RDT5	Periostin, osteoblast specific factor, isoform CRA_a	POSTN	A0A024RDT5	A0A024RDT5	POSTN	Periostin, osteoblast specific factor, isoform CRA_a	A0A024RDT5_HUMAN	1	30.3356	51.4106	31.2815	9.58174	31.5234	47.1841	54.2729		36.1891	50.0911			91.8916	30.4184	39.3295	43.0662		40.4374	61.5199		25.3658	27.2089	41.2416	65.9088		36.0868	16.1778	43.0664	43.6991	56.9117		108.458	16.2317		37.3498			21.3354		15.7126	36.5335
A0A075B6H9	Immunoglobulin lambda variable 4-69	IGLV4-69	A0A075B6H9;A2N2G8;Q5NV92	A0A075B6H9;A2N2G8;Q5NV92	IGLV4-69;VLC8;V5-6	Immunoglobulin lambda variable 4-69;VLC8 protein (Fragment);V5-6 protein (Fragment)	LV469_HUMAN;A2N2G8_HUMAN;Q5NV92_HUMAN	1	39.7924		45.8375		134.586	133.012		32.2124			904.946	1871.71	1136.06	1375.62	1229.61	1022.89	2153.84	2065.04	654.285	1094.91	2033.24	1816.09	1043.74	210.17	139.225		106.707	106.975	186.311			124.45	102.259	2139.2	1303.52	2107.41	1536.21	1876.2	599.539	1140.6	755.375
A0A075B6J9	Immunoglobulin lambda variable 2-18	IGLV2-18	A0A075B6J9;Q5NV65	A0A075B6J9;Q5NV65	IGLV2-18;V1-5	Immunoglobulin lambda variable 2-18;V1-5 protein (Fragment)	LV218_HUMAN;Q5NV65_HUMAN	2	281.006	243.469	381.352	229.313	388.958	848.58	135.612	117.153	112.25	324.108	2420.64	1119.75	888.658	469.377	449.618	1307.3	377.601	433.688	1147.17	186.379			593.099	144.858	344.255		597.708	582.124	728.952	205.467	538.266	171.593	1149.69	2744.11		38.241		1006.55	354.477	1808.53	846.07
A0A075B6K5	Immunoglobulin lambda variable 3-9	IGLV3-9	A0A075B6K5;A2MYD5	A0A075B6K5;A2MYD5	IGLV3-9;V2-6	Immunoglobulin lambda variable 3-9;V2-6 protein (Fragment)	LV39_HUMAN;A2MYD5_HUMAN	1	2125.13	1359.88	541.6	359.26	4911.21	566.772	585.733	537.841	417.062	113.238	6112.05	9021.17	5556.55	7480.47	8324.94	10264.1	7753.32	4563.92	6334.12	4305.51	16721.3	10457.5	4927.85	990.525	1214.01	450.801	1186.77	1310.13	784.558	543.006	1149.52	1108.65	2270.65	19091.3	10031.7	8368.02	7718.16	9577.3	6475.24	7687.25	5441.6
A0A075B6P5	Immunoglobulin kappa variable 2-28	IGKV2-28	A0A075B6P5;A0A5H1ZRS2;P01615	A0A075B6P5;A0A5H1ZRS2;P01615	IGKV2-28;IGKV2D-28;IGKV2D-28	Immunoglobulin kappa variable 2-28;Immunoglobulin kappa variable 2D-28;Immunoglobulin kappa variable 2D-28	KV228_HUMAN;A0A5H1ZRS2_HUMAN;KVD28_HUMAN	2	88.2567	104.633	180.473	162.868	300.288	215.13	119.638	37.8152	38.2731	245.162	1212.99	324.482	992.032	399.757	391.852	855.749	717.856	2243.18	43.2484	688.188	211.155	1015.77	481.309	164.365	127.777	97.9989	182.09	187.47	180.075	94.6131	87.9549	69.6089	107.973	1566.56	788.84	271.712	832.207	102.348	1207.34	318.864	737.105
A0A075B6S5	Immunoglobulin kappa variable 1-27	IGKV1-27	A0A075B6S5	A0A075B6S5	IGKV1-27	Immunoglobulin kappa variable 1-27	KV127_HUMAN	1			130.294		321.451	284.196	32.6889			294.394	3817.5	3189.55	2941.69	2140.31	2351.05	2716.79	3390.58	2517.1	1319.82	2165.87	1974.14	3225.13	1930.15	214.905			118.621	62.9752	123.925	113.396			149.532	5009.67	4421.92	3001.61	1906.15	1781.97	3096.58	3188.19	3847.55
A0A087WSX0	Immunoglobulin lambda variable 5-45	IGLV5-45	A0A087WSX0;A0A0G2JSC0;Q5NV82	A0A087WSX0;A0A0G2JSC0;Q5NV82	IGLV5-45;IGLV5-45;V4-2	Immunoglobulin lambda variable 5-45;Immunoglobulin lambda variable 5-45 (Fragment);V4-2 protein (Fragment)	LV545_HUMAN;A0A0G2JSC0_HUMAN;Q5NV82_HUMAN	1	637.089	139.648	208.811	147.923	356.71	362.664	152.787	211.257		47.5458	3756.73	5690.01	1941.43	2983.41	2694.72	2544.06	2507.9	2594.46	2221.5	1422.51	2710.55	2238.08	1693.8	588.771	304.134	146.427	190.925	431.974	607.08	343.297		227.12	778.912	2690.42	1838.51	2998.89	2016.01	2202.89	1698.93	4650.2	1547.87
A0A087WSY5	Carboxypeptidase B2	CPB2	A0A087WSY5;Q96IY4	A0A087WSY5;Q96IY4	CPB2	Carboxypeptidase B2	A0A087WSY5_HUMAN;CBPB2_HUMAN	12	377.065	392.675	511.055	448.106	280.75	391.622	308.844	477.622	352.902	377.324	300.734	317.111	398.706	366.658	415.831	344.901	411.445	351.905	447.968	317.558	476.627	400.135	384.888	518.349	469.046	457.792	532.98	392.583	443.976	511.417	564.229	601.969	404.523	179.359	301.375	409.43	371.248	351.731	362.494	450.088	335.508
A0A087WSY6	Immunoglobulin kappa variable 3D-15	IGKV3D-15	A0A087WSY6	A0A087WSY6	IGKV3D-15	Immunoglobulin kappa variable 3D-15	KVD15_HUMAN	3	431.942	424.081	279.769	315.451	1206.24	322.852	171.807	273.502	98.3328	235.884	1045.98	320.115	410.854	1605.69	948.522	522.565	293.226	378.124	335.868	472.944	622.531	1305.69	546.453	486.418	398.216	255.796	591.373	452.378	640.768	441.725	635.239	125.637	1508.7	945.256	280.601	939.096	412.069	1306.51	892.261	249.086	524.771
A0A087WT59	Transthyretin	TTR	A0A087WT59;A6XGL1;E9KL36;P02766	A0A087WT59;A6XGL1;E9KL36;P02766	TTR;;HEL111;TTR	Transthyretin	A0A087WT59_HUMAN;A6XGL1_HUMAN;E9KL36_HUMAN;TTHY_HUMAN	6	1150.5	924.513	1003.9	1611.88	1177.81	1541.54	1057.59	1272.14	885.101	1130.07	3090.27	4626.15	3664.97	4150.7	4524.04	3731.63	4513.32	5401.59	5299.68	3404.59	4277.21	4973.82	2882.41	1010.05	1124.74	1128.34	1366.03	943.982	989.033	1129.6	779.745	686.818	1254.87	3541.22	3844.79	4013.47	4883.52	4627.33	4332.99	3885.92	3649.46
A0A087WTE4	Neural cell adhesion molecule 1	NCAM1	A0A087WTE4;A0A087WTF6;H7BYX6	A0A087WTE4;A0A087WTF6;H7BYX6	NCAM1	Neural cell adhesion molecule 1	A0A087WTE4_HUMAN;A0A087WTF6_HUMAN;H7BYX6_HUMAN	1	71.0996	102.668	102.884	85.3555			94.8761	95.6338	101.03		143.572	130.201	146.227	117.944	153.257	170.003	193.152		168.996	113.083	127.009	104.412	123.411	57.6732	51.5224			73.1492				97.4693		98.2217	121.224		145.364	95.409	109.393	140.385	119.757
A0A087X0S5	Collagen alpha-1(VI) chain	COL6A1	A0A087X0S5;A0A384P5H7;P12109	A0A087X0S5;A0A384P5H7;P12109	COL6A1	Collagen alpha-1(VI) chain;Collagen, type VI, alpha 1, isoform CRA_b;Collagen alpha-1(VI) chain	A0A087X0S5_HUMAN;A0A384P5H7_HUMAN;CO6A1_HUMAN	13	53.8745	52.8275	60.3012	26.4317	50.276	41.1127	68.0161	35.5244	65.0505	54.6503	57.6213	35.7404	64.2302	42.1113	65.9785	50.0977	50.6024	73.06	55.6716	31.952	85.4628	38.3939	52.6812	49.7001	45.0418	61.601	62.9852	41.2101	31.5783	46.7981	33.7804	72.186	55.2679	40.8661	44.7755	90.5029	30.7325	47.348	38.4143	47.2833	62.8174
A0A087X0T8	Cell adhesion molecule 1	CADM1	A0A087X0T8;A0A087X1W8;A0A0A0MTJ8;A0A4Z1;Q9BY67;X5D7A8;X5D8W0;X5DNF2;X5DQR8;X5DQS5	A0A087X0T8;A0A087X1W8;A0A0A0MTJ8;A0A4Z1;Q9BY67;X5D7A8;X5D8W0;X5DNF2;X5DQR8;X5DQS5	CADM1	Cell adhesion molecule 1;Cell adhesion molecule 1;Cell adhesion molecule 1 (Fragment);CADM1 protein;Cell adhesion molecule 1;Cell adhesion molecule 1 isoform A (Fragment);Cell adhesion molecule 1 isoform D (Fragment);Cell adhesion molecule 1 isoform A (Fragment);Cell adhesion molecule 1 isoform B (Fragment);Cell adhesion molecule 1 (Fragment)	A0A087X0T8_HUMAN;A0A087X1W8_HUMAN;A0A0A0MTJ8_HUMAN;A0A4Z1_HUMAN;CADM1_HUMAN;X5D7A8_HUMAN;X5D8W0_HUMAN;X5DNF2_HUMAN;X5DQR8_HUMAN;X5DQS5_HUMAN	6	110.19	88.104	93.6977	111.42	122.334	74.2551	115.42	117.061	65.1899	125.773	64.5919	54.8153	68.0422		55.5289	41.7216	65.5309	71.5033	79.1504	55.9496	56.704	60.0099	80.8092	92.2545	100.337	77.4722	131.321	117.509	79.5373	42.7599	35.6738	77.0602	61.3558		73.8109	81.8552	68.8545	82.057		56.8831	58.3185
A0A087X1J7	Glutathione peroxidase	GPX3	A0A087X1J7;P22352	A0A087X1J7;P22352	GPX3	Glutathione peroxidase;Glutathione peroxidase 3	A0A087X1J7_HUMAN;GPX3_HUMAN	7	1475.59	1536.73	1396.14	1309.38	1471.13	1939.62	1481.67	1505.25	1428.08	1633.86	1134.3	851.167	886.922	674.39	878.621	760.748	634.686	481.415	824.961	715.009	681.763	604.588	1104.82	1462.47	1786.83	1512.76	1331.95	1728.89	1668.19	1771.68	1518.23	1343.67	951.334	628.382	894.98	872.137	1065.84	729.033	562.082	1001.63	722.241
A0A090N7U9	Chemerin	RARRES2	A0A090N7U9;Q99969	A0A090N7U9;Q99969	RARRES2	Chemerin;Retinoic acid receptor responder protein 2	A0A090N7U9_HUMAN;RARR2_HUMAN	4	182.036	259.059	260.325	166.926	91.8611	125.879	115.864	63.5261	152.923	204.469	214.882	317.242	332.991	270.114	168.297	218.757	268.156	420.358	255.313	356.869	438.018	387.997	239.63	219.18	176.646	183.394	117.589	223.685	167.189	189.478	168.548	179.926	362.428	268.79	283.974	242.613	238.286	277.504	248.109	184.385	212.019
A0A0A0MRJ7	Coagulation factor V	F5	A0A0A0MRJ7;P12259	A0A0A0MRJ7;P12259	F5	Coagulation factor V	A0A0A0MRJ7_HUMAN;FA5_HUMAN	58	149.313	163.305	148.376	108.501	118.168	127.751	168.009	141.337	166.552	135.048	261.562	231.136	214.846	224.588	215.06	197.706	223.934	218.216	181.842	182.475	267.401	229.999	185.233	158.725	142.967	90.4735	105.991	152.028	168.286	164.727	172.053	142.102	145.832	130.345	291.979	169.75	299.993	183.713	226.435	219.142	233.588
A0A0A0MRZ8	Immunoglobulin kappa variable 3D-11	IGKV3D-11	A0A0A0MRZ8;P04433	A0A0A0MRZ8;P04433	IGKV3D-11;IGKV3-11	Immunoglobulin kappa variable 3D-11;Immunoglobulin kappa variable 3-11	KVD11_HUMAN;KV311_HUMAN	1	175.88	429.479	283.049	91.4252	608.261	768.167	114.622	138.43	118.369	977.925	2547.01	3747.05	5081.19	4204.77	4057.72	4291.04	3847.86	4353.3	2497.27	3943.97	2741.67	2112.86	2142.33	1132.52	281.026	362.773	471.871	554.939	731.219	379.306	1010.69	274.402	600.188	6193.22	3853.72	1906.17	1788.2	4325.61	3702.96	2535.42	2992.62
A0A0A0MS14	Immunoglobulin heavy variable 1-45	IGHV1-45	A0A0A0MS14	A0A0A0MS14	IGHV1-45	Immunoglobulin heavy variable 1-45	HV145_HUMAN	1	141.192	331.066	201.531		558.209	351.6	64.6064	89.2301	80.8948		7766.01	1447.33	2495.6	588.986	848.117	1605.87	1316.97	1148.04	508.383	583.24	2189.67	1001.12	1165.88	296.876	364.339	202.205	553.893	211.879	661.794	131.503	174.099	111.956	299.787	4809.12	1049.94	4935.16	1293.1	2309.95		1991.03	750.787
A0A0A0MT36	Immunoglobulin kappa variable 6D-21	IGKV6D-21	A0A0A0MT36	A0A0A0MT36	IGKV6D-21	Immunoglobulin kappa variable 6D-21	KVD21_HUMAN	3		94.9518	110.902		34.2484	63.3755	46.6257		83.5384		269.318	493.499	206.155	415.995	341.483	179.19	411.748	207.432	245.599	90.4805	230.628	698.409	234.643	31.3317	27.3975	109.861	164.088		283.301	115.767	187.82	81.0759		1164.43	471.103	325.134	321.314	714.705	674.605	202.108	366.401
A0A0B4J1Y8	Immunoglobulin lambda variable 9-49	IGLV9-49	A0A0B4J1Y8;A2MYC8;Q8TBD0	A0A0B4J1Y8;A2MYC8;Q8TBD0	IGLV9-49;V5-2;	Immunoglobulin lambda variable 9-49;V5-2 protein (Fragment);Ig-like domain-containing protein (Fragment)	LV949_HUMAN;A2MYC8_HUMAN;Q8TBD0_HUMAN	2	287.18	168.337	270.781		3723.59	81.4961	204.335	293.476	67.9229		2955.28	4292.66	80.3055	2915.11	4407.77	163.228	287.708	1309.3	2142.67	3386.28	702.998	472.304	1410.64	1780.61	398.94	177.078	751.781	190.677	571.342	100.509	163.099	283.376	1013.41	4111.49	3892.41	1365.17	2597.41	125.832	1912.35	2642.94	217.09
A0A0C4DFP6	Cartilage acidic protein 1	CRTAC1	A0A0C4DFP6;Q9NQ79	A0A0C4DFP6;Q9NQ79	CRTAC1	Cartilage acidic protein 1	A0A0C4DFP6_HUMAN;CRAC1_HUMAN	13	83.8456	72.9423	74.1166	44.8195	65.3072	68.1167	87.9638	46.6221	76.9281	47.1737	155.886	164.384	344.626	178.443	188.189	178.704	145.522	147.27	334.336	208.092	256.064	124.435	140.627	90.0688	214.689	146.767	120.207	96.7953	64.6926	50.1049	83.5698	97.9431	40.6986	189.891	240.63	207.176	208.885	177.104	162.197	178.968	217.633
A0A0C4DGZ8	Glycoprotein Ib (Platelet), alpha polypeptide	GP1BA	A0A0C4DGZ8;A0A193AU54;A0A193AUV8;A5CKE2;E0D852;E0D853;E0D854;L7UV37;L7UYB8;P07359	A0A0C4DGZ8;A0A193AU54;A0A193AUV8;A5CKE2;E0D852;E0D853;E0D854;L7UV37;L7UYB8;P07359	GP1BA	Glycoprotein Ib (Platelet), alpha polypeptide;Mutant platelet membrane glycoprotein Ib-alpha;Platelet membrane glycoprotein Ib-alpha;Platelet glycoprotein Ib alpha (Fragment);Platelet glycoprotein Ib alpha polypeptide type 2;Platelet glycoprotein Ib alpha polypeptide type 3;Platelet glycoprotein Ib alpha polypeptide type 4;Glycoprotein Ib alpha polypeptide A1562T1563 deletion mutant;Glycoprotein …	A0A0C4DGZ8_HUMAN;A0A193AU54_HUMAN;A0A193AUV8_HUMAN;A5CKE2_HUMAN;E0D852_HUMAN;E0D853_HUMAN;E0D854_HUMAN;L7UV37_HUMAN;L7UYB8_HUMAN;GP1BA_HUMAN	9	328.11	260.228	280.597	223.687	170.527	295.077	231.777	237.088	433.855	209.912	74.5387	183.223	121.61	129.296	133.241	105.189	106.472	106.913	168.569	106.705	209.917	251.997	198.57	258.582	274.111	280.495	303.894	194.503	248.49	179.042	185.015	242.271	260.047	297.82	144.676	120.242	97.3401	80.4021	67.6516	78.1125	92.9585
A0A0C4DH31	Immunoglobulin heavy variable 1-18	IGHV1-18	A0A0C4DH31	A0A0C4DH31	IGHV1-18	Immunoglobulin heavy variable 1-18	HV118_HUMAN	1	12470.3	3645.89	9654.19	16084.3	20695	4774.38	11046.8	5443.44	632.884	7949.24	14669.7	12811.9	9329.11	38479.4	9197.86	16374.1	10484.4	12395.7	19845.6	13466.4	7957.05	5756.53	11962	14141.3	5621.28	11562.9	20691.6	10202	24100.8	4133.08	5938.46	4033.12	6542.24	31665.6	16435	6300.81	7580.99	59247.7	33895.1	13934.1	2507.04
A0A0C4DH33	Immunoglobulin heavy variable 1-24	IGHV1-24	A0A0C4DH33;A0A109PT03	A0A0C4DH33;A0A109PT03	IGHV1-24;	Immunoglobulin heavy variable 1-24;GCT-A9 heavy chain variable region (Fragment)	HV124_HUMAN;A0A109PT03_HUMAN	2											87.4505	231.783	88.816	91.491	457.862	94.6274	77.3614	156.74	96.69	35.5702	269.819	57.9239	145.511	143.572								39.5948		247.555	297.986	258.566	185.437	81.6944	162.17	133.14	130.156
A0A0C4DH38	Immunoglobulin heavy variable 5-51	IGHV5-51	A0A0C4DH38;A0A449C189	A0A0C4DH38;A0A449C189	IGHV5-51	Immunoglobulin heavy variable 5-51;IGHV5-51*03_S2680 (Fragment)	HV551_HUMAN;A0A449C189_HUMAN	2	571.257	629.893	529.564	719.433	1933.96	654.624	553.696	404.256	154.982	508.95	485.813	932.324	466.602	947.726	879.101	1084.05	860.303	637.286	640.503	1271.79	220.349	409.387	704.356	808.823	143.505	954.757	1403.22	625.673	1708.67	385.764	573.907	440.551	263.394	716.773	3125.83	211.539	997.648	747.372	1979.18	634.007	653.635
A0A0C4DH67	Immunoglobulin kappa variable 1-8	IGKV1-8	A0A0C4DH67	A0A0C4DH67	IGKV1-8	Immunoglobulin kappa variable 1-8	KV108_HUMAN	3		323.046	218.292	44.1851	227.037	360.717			68.9528	292.935	929.852	955.722	2295.11	1426.15	1797.3	1434.52	1219.35	1321.11	346.067	1622.04	900.731	769.675	871.199	218.88	174.014	74.3538	47.4191	167.117	310.017	92.5528	87.8971	44.5803	179.8	948.4	1164.21	381.747	1081.71	951.342	655.607	1285.53	854.123
A0A0C4DH68	Immunoglobulin kappa variable 2-24	IGKV2-24	A0A0C4DH68	A0A0C4DH68	IGKV2-24	Immunoglobulin kappa variable 2-24	KV224_HUMAN	2	229.042	194.899	707.754	286.509	1328.61	528.246	335.935	278.85	260.782	810.16	3035.4	775.865	691.413	545.245	659.222	424.642	1272.28	1046.37	525.39	892.795	291.825	276.063	699.877	752.691	236.87	35.1636	2260.4	702.489	993.302	40.9135	1933.15	136.804	1592.86	425.631	989.222	414.968	359.235	1467.65	436.004	2150.56	1367.8
A0A0D9SEN1	Prolyl endopeptidase FAP	FAP	A0A0D9SEN1;A0A140GPP7;A0A172Q3A0;Q12884	A0A0D9SEN1;A0A140GPP7;A0A172Q3A0;Q12884	FAP;;;FAP	Prolyl endopeptidase FAP;Prolyl endopeptidase FAP;Fibroblast activation protein (Fragment);Prolyl endopeptidase FAP	A0A0D9SEN1_HUMAN;A0A140GPP7_HUMAN;A0A172Q3A0_HUMAN;SEPR_HUMAN	16	58.9389	49.741	64.5409	72.14	59.5287	108.014	103.569	40.6524	43.3918	39.8524			29.1264			20.0633	19.9796		21.3183	17.4018		16.5311	47.7993	22.0426	44.4423	42.1531	23.1031	45.4615	164.1	28.9279	47.127	45.2481	52.1078		85.2944	29.359	21.9559		13.696	55.1684	26.4037
A0A0F7G8J1	Plasminogen	PLG	A0A0F7G8J1	A0A0F7G8J1	PLG	Plasminogen	A0A0F7G8J1_HUMAN	2	3816.9	662.392	2904.2	2596.53		3179.54	2803.75	2566.5		2792.48	1034.49	1001.07	1021.13	1446.47	928.806		1246.58	1009.84		933.104	1480.96		1848.51	3767.61	4135.64	2937.2	2742.63	3324.62	2988.07		5129.72	795.877	3279.15	1016.88	1510.94		1621.48	2007.26	1773.94	1720.42	1136.98
A0A0F7SYK7	IGHV1-46 protein (Fragment)	IGHV1-46	A0A0F7SYK7;P01743	A0A0F7SYK7;P01743	IGHV1-46	IGHV1-46 protein (Fragment);Immunoglobulin heavy variable 1-46	A0A0F7SYK7_HUMAN;HV146_HUMAN	1	114.798	112.695	115.602		312.396	147.063				346.832	382.066	317.879	937.097	1232.45	1866.05	1927.3	744.049	2624.87	1722.17	978.124	102.039		822.558	343.041	257.099	153.229	277.853	103.508	320.177	121.255	189.609	84.556	296.962	590.86	1165.49	408.297	282.264	2581.43	3096.23	1888.69	1268.59
A0A0G2JRQ6	Ig-like domain-containing protein (Fragment)		A0A0G2JRQ6	A0A0G2JRQ6		Ig-like domain-containing protein (Fragment)	A0A0G2JRQ6_HUMAN	3		15.4153			87.2283	121.493		18.4435		15.7177	1166.35	350.808	624.81	747.04	977.012	926.713	1322.29	820.512	83.1769	556.28	296.592	289.508	495.259			171.924			287.398		119.496	35.0789		1240.11	490.837	876.475	249.647	880.478	985.67	814.858	290.359
A0A0J9YX35	Immunoglobulin heavy variable 3-64D	IGHV3-64D	A0A0J9YX35	A0A0J9YX35	IGHV3-64D	Immunoglobulin heavy variable 3-64D	HV64D_HUMAN	2	122.009	78.039	86.7532	114.704	332.507	90.3598	61.6218	42.8805		34.3288	545.905	2644.61	1215.2	1644.8	1151.27	855.391	2181.28	4303.84	3428.95	1912.93	2093.01	597.008	1120.83	46.9209	28.6278		175.16		176.942		21.4906			2147.53	1830.37	2165.72	1974.43	1751.86	534.593	3354.09	2555.53
A0A0K0K1J1	Epididymis secretory protein Li 2	HEL-S-2	A0A0K0K1J1;P01034	A0A0K0K1J1;P01034	HEL-S-2;CST3	Epididymis secretory protein Li 2;Cystatin-C	A0A0K0K1J1_HUMAN;CYTC_HUMAN	4	386.005	659.048	569.18	603.922	342.571	226.153	273.617	333.529	469.088	375.107	160.941		154.998	259.393	36.6695	75.0328	104.14	216.582	140.983	95.7401	208.703	176.818	279.439	458.756	393.931	367.65	269.83	369.362	321.174	409.835	359.698	631.036	508.399	173.064	140.504	91.4957	117.86	252.869	127.603	139.707	145.853
A0A0R7FJH5	Coagulation factor XII	F12	A0A0R7FJH5;A0A346D5N4;Q8IZZ5	A0A0R7FJH5;A0A346D5N4;Q8IZZ5	F12;F12;	Coagulation factor XII;Coagulation factor XII;Coagulation factor XII-Mie	A0A0R7FJH5_HUMAN;A0A346D5N4_HUMAN;Q8IZZ5_HUMAN	22	323.616	693.082	825.745	439.743	371.872	584.347	361.713	415.745	1050.71	704.076	358.201	669.035	654.955	300.84	648.423	616.276	391.356	235.271	302.043	332.505	955.243	388.159	528.316	544.806	814.978	954.521	384.766	801.326	720.447	898.681	836.926	733.48	912.044	493.95	382.209	717.81	647.214	479.162	678.805	380.864	559.324
A0A0S2Z3D5	Apolipoprotein E isoform 1 (Fragment)	APOE	A0A0S2Z3D5;P02649	A0A0S2Z3D5;P02649	APOE	Apolipoprotein E isoform 1 (Fragment);Apolipoprotein E	A0A0S2Z3D5_HUMAN;APOE_HUMAN	17	1831.25	1519.6	1610.19	2452.83	1671.08	2431.96	1650.92	1767.58	1458.24	2057.67	932.675	1374.47	958.669	892.468	826.399	1076.08	1239.36	877.519	2086.92	988.294	1321.01	617.498	1438.3	3074.21	1634.08	2255.97	2670.56	1868.35	1440.57	2505.11	2532.68	1436.38	1802.97	1128.04	815.826	1152.52	774.573	1615.51	2199.02	868.02	1610.04
A0A0S2Z3F6	Cholesteryl ester transfer protein (Fragment)	CETP	A0A0S2Z3F6;A0A0S2Z3I8;A8K6C1;B4DMZ5;P11597;Q5TZS4	A0A0S2Z3F6;A0A0S2Z3I8;A8K6C1;B4DMZ5;P11597;Q5TZS4	CETP;CETP;;;CETP;	Cholesteryl ester transfer protein (Fragment);Cholesteryl ester transfer protein (Fragment);Cholesteryl ester transfer protein;Cholesteryl ester transfer protein;Cholesteryl ester transfer protein;Cholesteryl ester transfer protein	A0A0S2Z3F6_HUMAN;A0A0S2Z3I8_HUMAN;A8K6C1_HUMAN;B4DMZ5_HUMAN;CETP_HUMAN;Q5TZS4_HUMAN	6	114.616	39.2021	46.2436			32.3631		13.707	29.047		217.181	176.456	215.459	161.935	213.146	178.057	240.02	261.804	99.2151	198.651	381.177	171.424	154.984	80.8024	38.0022			22.7338		69.8819	102.444	69.1426		213.703	299.318	365.541	172.151	176.33	292.866	275.075	292.332
A0A0S2Z3X8	Rab GDP dissociation inhibitor (Fragment)	GDI1	A0A0S2Z3X8;P31150	A0A0S2Z3X8;P31150	GDI1	Rab GDP dissociation inhibitor (Fragment);Rab GDP dissociation inhibitor alpha	A0A0S2Z3X8_HUMAN;GDIA_HUMAN	11	14.5817	24.3855	26.5553	90.5325	17.1964	35.3995	14.5693		21.5087	42.5023			35.5938		56.1078	31.0539	43.9341		27.7988	86.1646			37.8589	19.3676	32.6632	16.9908	17.5977	7.55589		13.1506			25.0077		24.0574	28.3666	16.1993	22.2632			23.5865
A0A0S2Z3Y1	Galectin-3-binding protein (Fragment)	LGALS3BP	A0A0S2Z3Y1;Q08380	A0A0S2Z3Y1;Q08380	LGALS3BP	Galectin-3-binding protein (Fragment);Galectin-3-binding protein	A0A0S2Z3Y1_HUMAN;LG3BP_HUMAN	14	168.257	93.1194	80.8019	110.073	102.722	56.3341	186.374	133.647	132.042	70.6581	434.833	683.484	658.242	461.521	694.203	679.086	515.456	823.372	223.548	544.33	486.71	603.91	361.033	92.194	88.0172	121.476	226.746	128.516	182.711	64.8649	70.9735	83.6595	103.47	303.413	348.649	946.818	318.111	332.422	738.325	496.694	746.576
A0A0S2Z4F1	EGF containing fibulin-like extracellular matrix protein 1 isoform 1 (Fragment)	EFEMP1	A0A0S2Z4F1;A8KAJ3;B2R6M6;Q12805	A0A0S2Z4F1;A8KAJ3;B2R6M6;Q12805	EFEMP1;;;EFEMP1	EGF containing fibulin-like extracellular matrix protein 1 isoform 1 (Fragment);cDNA FLJ77823, highly similar to Homo sapiens EGF-containing fibulin-like extracellular matrix protein 1, transcript variant 3, mRNA;cDNA, FLJ93024, highly similar to Homo sapiens EGF-containing fibulin-like extracellular matrix protein 1 (EFEMP1), transcript variant 1, mRNA;EGF-containing fibulin-like extracellular m…	A0A0S2Z4F1_HUMAN;A8KAJ3_HUMAN;B2R6M6_HUMAN;FBLN3_HUMAN	15	194.927	218.894	136.257	216.127	173.055	88.3268	203.24	83.1769	152.747	160.358	166.413	105.243	229.049	191.53	118.179	185.181	102.221	230.129	132.153	95.0829	182.64	133.335	159.012	144.657	120.887	158.176	162.993	131.794	126.702	119.889	154.292	163.231	126.641	224.047	127.11	121.862	114.298	171.202	128.522	126.356	160.892
A0A0S2Z4I5	Complement factor properdin isoform 1 (Fragment)	CFP	A0A0S2Z4I5;P27918	A0A0S2Z4I5;P27918	CFP	Complement factor properdin isoform 1 (Fragment);Properdin	A0A0S2Z4I5_HUMAN;PROP_HUMAN	13	115.857	116.148	158.568	76.1918	66.0524	49.0569	71.3427	153.333	72.0493	82.2761	560.497	773.719	384.91	455.275	669.802	493.545	566.099	668.548	368.004	620.934	654.637	536.43	350.603	97.407	82.0815	119.69	175.813	97.1376	121.568	97.3863	83.3615	109.693	89.9018	697.352	840.365	571.936	529.641	411.879	529.349	581.109	563.043
A0A0S2Z4K3	Vitamin K-dependent protein S (Fragment)	PROS1	A0A0S2Z4K3;A0A0S2Z4L3;A0A3B3ISJ1;P07225	A0A0S2Z4K3;A0A0S2Z4L3;A0A3B3ISJ1;P07225	PROS1	Vitamin K-dependent protein S (Fragment);Vitamin K-dependent protein S (Fragment);Vitamin K-dependent protein S;Vitamin K-dependent protein S	A0A0S2Z4K3_HUMAN;A0A0S2Z4L3_HUMAN;A0A3B3ISJ1_HUMAN;PROS_HUMAN	27	857.698	598.571	661.831	644.226	590.451	815.887	936.33	951.909	635.113	712.661	456.366	520.404	407.949	411.019	495.569	397.988	333.423	390.599	578.804	500.323	579.89	437.421	587.02	675.837	685.146	688.511	670.253	635.217	716.309	690.606	895.249	705.6	566.537	405.95	412.219	422.505	466.971	471.305	453.82	526.871	453.922
A0A0S2Z4Q2	Transforming growth factor-beta-induced protein ig-h3 (Fragment)	TGFBI	A0A0S2Z4Q2;Q15582	A0A0S2Z4Q2;Q15582	TGFBI	Transforming growth factor-beta-induced protein ig-h3 (Fragment);Transforming growth factor-beta-induced protein ig-h3	A0A0S2Z4Q2_HUMAN;BGH3_HUMAN	18	125.33	114.728	132.902	149.674	94.1797	161.821	107.361	136.523	128.816	146.635	119.592	117.542	111.948	136.966	140.525	162.917	107.98	75.6736	140.156	113.557	122.611	180.126	128.526	152.112	118.219	127.038	221.971	144.833	142.541	189.993	133.302	125.749	144.831	145.635	82.6774	139.309	160.775	97.152	119.972	105.326	97.1503
A0A0S2Z4R6	Secretoglobin family 1A member 1 (Fragment)	SCGB1A1	A0A0S2Z4R6;E9PN95;P11684	A0A0S2Z4R6;E9PN95;P11684	SCGB1A1	Secretoglobin family 1A member 1 (Fragment);Secretoglobin family 1A member 1;Uteroglobin	A0A0S2Z4R6_HUMAN;E9PN95_HUMAN;UTER_HUMAN	2	56.8726	55.0654	35.1175	135.981	26.1076	25.2542	37.7414	30.6746	71.3943		90.4309	52.4591	55.9546	99.9936	59.391			127.832	125.199	66.1956	131.878	93.938	72.499			32.4597		63.8928			35.0221		59.0216	296.532	50.1321	84.9666		49.473		47.9744	66.0907
A0A0U2N547	Mast/stem cell growth factor receptor	KIT	A0A0U2N547;P10721	A0A0U2N547;P10721	KIT	Mast/stem cell growth factor receptor;Mast/stem cell growth factor receptor Kit	A0A0U2N547_HUMAN;KIT_HUMAN	10	45.3976	33.9325	32.145	50.6136	52.6541	52.3508	23.5259	66.2741	33.3823	72.5854					71.7059				58.3491	89.9787			52.5304	33.3427	74.4279	75.1117	52.4724	51.3644	41.4817	35.2096	51.5517	51.0054	83.5553		21.3028		113.048
A0A0U2ZQU7	Cadherin-1	CDH1	A0A0U2ZQU7;B3GN61;D3XNU5;P12830;Q9UII7	A0A0U2ZQU7;B3GN61;D3XNU5;P12830;Q9UII7	CDH1;CDH1;CDH1;CDH1;	Cadherin-1;Truncated E-cadherin;Cadherin-1;Cadherin-1;Cadherin-1	A0A0U2ZQU7_HUMAN;B3GN61_HUMAN;D3XNU5_HUMAN;CADH1_HUMAN;Q9UII7_HUMAN	8	278.209	250.436	197.679	232.171	194.365	142.982	146.38	139.067	220.928	177.882	138.04	96.2215	108.086	129.406	74.2845	129.119	75.0576	124.842	110.269	54.3948	46.798	123.705	145.015	219.973	264.098	322.506	213.346	166.13	77.1975	208.034	186.639	182.917	262.253	183.378	49.9026	66.9531	123.765	164.119	101.616	54.9095	151.854
A0A0X9T0I7	IBM-A2 light chain variable region (Fragment)		A0A0X9T0I7	A0A0X9T0I7		IBM-A2 light chain variable region (Fragment)	A0A0X9T0I7_HUMAN	1	158.208	197.135	187.424	134.08	485.738	267.566	87.3679	169.507	68.1885		4776.68	4533.24	3624.05	3888.38	10535.3	3387.08	3035.89	3948.38	3837.84	2936.83	3314.48	2291.82	2469.77	1009.56	75.3782		202.033	196.135	207.304		502.474	98.6907	163.586	4829.29	2901.05	4211.5	1986.26	14515.4	5317.8	3251.45	6518.27
A0A0X9T7V9	GCT-A4 light chain variable region (Fragment)		A0A0X9T7V9	A0A0X9T7V9		GCT-A4 light chain variable region (Fragment)	A0A0X9T7V9_HUMAN	1	173.968	148.7			100.296					514.498	4825.47	2249.84	2954.06	1529.83	9168.08	1875.96	897.931	4540.03	584.831	2714.77	3512.2	1368.57	2322.44			548.941							671.074	5085.84	1063	4043.37	1690.77	771.417	1270.4	567.684	384.862
A0A0X9TD88	GCT-A3 heavy chain variable region (Fragment)		A0A0X9TD88	A0A0X9TD88		GCT-A3 heavy chain variable region (Fragment)	A0A0X9TD88_HUMAN	1	191.907	234.847	414.412	150.75	651.081	461.269	248.811	173.029	90.5574	154.884	1796.51	315.108	2773.47	903.855	6095.83	7754.47	1706.43	3155.22	1661.86	7533.64	2269.51	1227.81	1816.6	404.703	401.962	217.602	394.669	210.833	653.751	342.093	346.604	206.71	849.71	632.417	9199	1989.48	442.235	1617.86	5925.33	1635.14	459.815
A0A0X9UWK7	MS-D4 heavy chain variable region (Fragment)		A0A0X9UWK7	A0A0X9UWK7		MS-D4 heavy chain variable region (Fragment)	A0A0X9UWK7_HUMAN	4	655.677	363.251	547.773	649.572	2628.5	962.975	599.623	334.057	320.743	325.952	6600.88	13071.1	8702.18	9213.23	7206.95	7142.99	5733.72	6870.52	2528.01	7546.54	1125.92	6829.55	4089.08	981.934	321.273	858.975	1103.7	707.823	1488.09	1255.52	961.364	375.519	785.421	10301	9797.58	3573.78	5369.73	7222.03	12217.5	6203.38	7220.71
A0A0X9UWM4	IBM-A3 heavy chain variable region (Fragment)		A0A0X9UWM4	A0A0X9UWM4		IBM-A3 heavy chain variable region (Fragment)	A0A0X9UWM4_HUMAN	1	138.186	72.0163	182.053	273.045	728.159	263.686	256.765	142.837	34.322	151.438	112.158	321.553	335.15	589.799	629.986	249.633	137.899	79.5653	711.407	450.989		96.1729	283.658	201.51	58.4347	131.913	494.47	66.4077	123.424	123.081	94.8023	84.7653			297.149		49.4612	328.055	118.824	30.2708	218.312
A0A0X9V981	MS-A2 light chain variable region (Fragment)		A0A0X9V981	A0A0X9V981		MS-A2 light chain variable region (Fragment)	A0A0X9V981_HUMAN	2		36.4378			32.2707						800.472	1464.09	822.989	1151.31	682.151	694.72	621.595	809.489	260.978	489.203	372.669	586.223	630.328	44.0732	76.2804	91.6628	154.517		78.8422	161.16	218.237	35.1508	43.8859	2542.29	1098.93	1207.96	863.032	712.364	522.846	899.348	617.12
A0A0X9V9B3	MS-F1 light chain variable region (Fragment)		A0A0X9V9B3	A0A0X9V9B3		MS-F1 light chain variable region (Fragment)	A0A0X9V9B3_HUMAN	1	167.746	259.993	435.142	162.74	600.48	590.683	408.176	86.7298		152.991	13299.1	5501.8	5002.49	6121.28	5866.82	9032.76	6078.21	4673.64	3623.52	2794.43	1305.09	1080.77	3202.12	432.292	392.921	221.497	375.178	121.724	303.611	262.405	553.963	201.522	487.59	12104	3690.26	4931.45	3849.87	10360.9	7608.95	3984.31	8927.22
A0A109PP82	MS-C2 light chain variable region (Fragment)		A0A109PP82	A0A109PP82		MS-C2 light chain variable region (Fragment)	A0A109PP82_HUMAN	1	172.072	72.5147	80.792	42.3167	181.05	124.654	30.8182	34.6053	28.9715		4109.7	3323.93	1609.12	2641.19	1723.63	3165.14	1250.31	1943.86	1406.66	549.713	1198.8	1107.86	1180.84	235.615	87.3454	57.0174	64.7478	150.442	107.69	132.713	185.787	67.8437	262.369	4789	809.597	1406.83	911.565	3439.04	2540.98	1363.12	2560.16
A0A109PW74	IBM-B3 light chain variable region (Fragment)		A0A109PW74	A0A109PW74		IBM-B3 light chain variable region (Fragment)	A0A109PW74_HUMAN	1	388.589		409.259	157.446	1526.91	549.86	85.1904	63.853	87.787	76.9397	65.1652		33.7411	87.8151	170.421	176.618			22.0473				260.11	120.983	118.486	136.888	326.822		531.65	218.472	602.146		144.116	169.278	40.1244	17.9671		1462.12	188.001	205.771	47.7134
A0A120HF56	MS-A3 light chain variable region (Fragment)		A0A120HF56	A0A120HF56		MS-A3 light chain variable region (Fragment)	A0A120HF56_HUMAN	1	339.516	205.398	234.461	248.814	576.773	435.963					12069.2	12394.3	4426.28	8641.84	9249.82	6278.5	10991.9	12810.8	3182.2	7274.05	8458.92	7891.06	5872.77		354.84	147.566	451.699		533.161		381.278		56.7144	8489.93	7887.19	10149.3	7376.9	8757.41	9913.68	8770.33	10080.8
A0A120HV04	CD248 (Fragment)	CD248	A0A120HV04;A0A172Q381;Q9HCU0	A0A120HV04;A0A172Q381;Q9HCU0	CD248;TEM1;CD248	CD248 (Fragment);Endosialin (Fragment);Endosialin	A0A120HV04_HUMAN;A0A172Q381_HUMAN;CD248_HUMAN	5	31.6658	93.9241	44.0119	76.8699	46.8034	16.9395	84.9966	29.7057	62.3877	32.357	81.6004	113.214	157.438		60.1523			95.3287	85.5974	20.3031	87.9673	57.3937	67.2977	15.7725	18.3054	64.8287	34.762	28.8596				74.2123	23.055	52.1375	68.107		54.3615	47.4741	35.1863	52.539
A0A125QYY9	IBM-B2 heavy chain variable region (Fragment)		A0A125QYY9	A0A125QYY9		IBM-B2 heavy chain variable region (Fragment)	A0A125QYY9_HUMAN	3	252.542	289.723	129.091	211.129	1053.25	705.818	258.292	84.3931	133.602	283.611	3995.83	3199.83	2403.42	3504.66	4582.78	1972.6	2908.91	3125.34	865.892	2245.48	1311.16	2237.02	1625.2	832.427	579.468	271.016	341.192	628.915	1257.82	391.142	746.501	189.552	1596.11	6499.03	2053.62	3359.45	3342.81	6142.94	3840.13	5408.47	5055.03
A0A125U0V1	MS-F1 heavy chain variable region (Fragment)		A0A125U0V1	A0A125U0V1		MS-F1 heavy chain variable region (Fragment)	A0A125U0V1_HUMAN	1	269.099	189.054	906.899	48.2299	1498.78	708.27	199.829	104.18	86.0494	260.586	6130.08	9965.92	10231.2	6991.25	6686.63	8400.74	7318.72	8403.2	2831.4	6250.54	5364.59	6206.84	4047.82	346.839	593.523	1909.7	764.207	513.525	236.658	585.789	1112.02	422.128	1450.84	9616.63	12187.6	5484.87	9826.58	6854.46	7534.02	8145.31	10504.2
A0A140T8Y3	Tenascin-X	TNXB	A0A140T8Y3;A0A140T8Z8;A0A140T902;A0A140T9C0;A0A140TA33;A0A140TA41;A0A140TA52;A0A3B3ISX9;P22105	A0A140T8Y3;A0A140T8Z8;A0A140T902;A0A140T9C0;A0A140TA33;A0A140TA41;A0A140TA52;A0A3B3ISX9;P22105	TNXB	Tenascin-X;Tenascin-X (Fragment);Tenascin-X;Tenascin-X;Tenascin-X;Tenascin-X;Tenascin-X;Tenascin-X;Tenascin-X	A0A140T8Y3_HUMAN;A0A140T8Z8_HUMAN;A0A140T902_HUMAN;A0A140T9C0_HUMAN;A0A140TA33_HUMAN;A0A140TA41_HUMAN;A0A140TA52_HUMAN;A0A3B3ISX9_HUMAN;TENX_HUMAN	43	70.0528	110.388	77.7073	69.6167	82.2628	126.601	75.068	75.8714	87.9815	81.7517	97.8204	87.0823	129.347	86.4646	95.5111	146.614	91.659	102.591	124.498	92.7738	171.888	94.6918	99.011	91.0163	110.414	110.911	87.5051	91.7395	98.408	91.447	170.137	79.6535	101.963	113.296	147.365	116.922	149.092	89.2041	98.7694	103.279	119.745
A0A140VJE4	Testicular tissue protein Li 18		A0A140VJE4;P54802	A0A140VJE4;P54802	;NAGLU	Testicular tissue protein Li 18;Alpha-N-acetylglucosaminidase	A0A140VJE4_HUMAN;ANAG_HUMAN	11	86.0389	101.521	162.02	60.6725	139.961	117.852	70.191	98.4392	132.027	47.9024			47.6921	27.5714	36.5317	43.1311	29.041	71.0808	40.4759		32.9416	86.783	75.3618	60.154	84.4539	79.6421	65.6535	57.6394	79.7204	112.629	49.9718	156.914	69.3949		26.6496	41.0595	65.982		35.6786	16.9334
A0A140VJI7	Testicular tissue protein Li 61		A0A140VJI7;Q16610	A0A140VJI7;Q16610	;ECM1	Testicular tissue protein Li 61;Extracellular matrix protein 1	A0A140VJI7_HUMAN;ECM1_HUMAN	24	647.343	534.375	743.264	407.585	597.736	766.006	777.23	651.602	730.672	742.343	500.085	539.666	744.507	714.786	575.857	732.868	782.566	692.006	515.331	552.133	612.112	588.289	643.107	772.07	841.578	918.312	594.243	751.959	270.1	813.677	755.603	837.604	775.355	435.418	546.151	579.68	684.42	522.091	383.991	471.099	486.579
A0A140VJJ6	Testicular tissue protein Li 70		A0A140VJJ6;P02679	A0A140VJJ6;P02679	;FGG	Testicular tissue protein Li 70;Fibrinogen gamma chain	A0A140VJJ6_HUMAN;FIBG_HUMAN	34	3051.97	2708.13	2685.45	3131.38	2825.15	2263.44	3390.78	2522.9	2229.31	3074.12	3318.51	2730.93	3315.03	3930.52	3485.16	3342.82	3055.99	2960.13	3499.94	3022.8	3515.9	3178.58	3056.32	2910.25	2379.43	3128.46	2745.26	2723.73	3675.02	2817.95	4282.73	4243.17	2522.3	3257.28	3238.75	2911.35	2942.32	3252.35	3007.1	2703.91	2815.91
A0A140VJR2	Testicular tissue protein Li 138		A0A140VJR2;A0A494C165;J3K000;P12955	A0A140VJR2;A0A494C165;J3K000;P12955	;PEPD;PEPD;PEPD	Testicular tissue protein Li 138;Xaa-Pro dipeptidase (Fragment);PEPD protein;Xaa-Pro dipeptidase	A0A140VJR2_HUMAN;A0A494C165_HUMAN;J3K000_HUMAN;PEPD_HUMAN	12	96.8301	165.463	97.482	100.347	133.373	166.321	182.75	131.552	184.088	87.468	95.1865	44.4187	110.06	86.5574	83.9993	60.0894	54.7839	61.8566	87.848	59.0276	129.595	70.6509	104.079	161.293	170.992	165.379	138.527	117.853	154.705	120.84	174.172	129.658	118.807	122.118	91.9087	102.566	79.6359	79.5825	57.2255	76.1948	118.485
A0A140VJU8	Superoxide dismutase [Cu-Zn]		A0A140VJU8;P08294	A0A140VJU8;P08294	;SOD3	Superoxide dismutase [Cu-Zn];Extracellular superoxide dismutase [Cu-Zn]	A0A140VJU8_HUMAN;SODE_HUMAN	5	93.4843	64.0925	69.19	165.279	86.1212	635.133	131.818	52.2774	82.6268	68.1357	77.3101	66.6325	66.0418	64.1066	73.9711	68.0836	84.7989	163.802	53.2692	411.651	96.5995	99.4252	126.084	91.8834	87.825	59.4086	74.2378	119.502	77.4841	57.4149	74.7113	72.9408	79.3648	131.858	80.6236	409.708	50.5175	56.8964	78.5905	154.265	67.1435
A0A140VK00	Testicular tissue protein Li 227		A0A140VK00;P25311	A0A140VK00;P25311	;AZGP1	Testicular tissue protein Li 227;Zinc-alpha-2-glycoprotein	A0A140VK00_HUMAN;ZA2G_HUMAN	24	1550.55	2270.37	1497.18	2431.15	1213.32	1267.66	999.09	1230.24	1208.97	1461.01	692.772	515.408	881.571	743.678	710.27	572.258	669.489	729.176	331.807	471.213	985.761	786.364	1055.42	1154.97	1291.18	1201.67	1265.9	986.805	1855.26	913.965	982.637	1304.55	1481.28	980.965	758.787	759.954	964.825	726.959	591.552	950.705	700.17
A0A140VK24	Testicular secretory protein Li 24		A0A140VK24;P04180	A0A140VK24;P04180	;LCAT	Testicular secretory protein Li 24;Phosphatidylcholine-sterol acyltransferase	A0A140VK24_HUMAN;LCAT_HUMAN	9	355.291	317.751	382.877	527.488	364.209	474.267	497.264	290.668	306.523	632.297	138.248	183.661	229.403	189.606	404.074	138.285	456.055	200.526	311.934	199.526	592.413	367.303	343.621	604.961	531.676	538.081	478.061	463.536	577.814	499.403	548.861	358.53	370.924	159.974	252.006	199.508	221.245	248.623	208.783	250.36	177.629
A0A140VK56	Transaldolase		A0A140VK56;F2Z393;P37837	A0A140VK56;F2Z393;P37837	;TALDO1;TALDO1	Transaldolase	A0A140VK56_HUMAN;F2Z393_HUMAN;TALDO_HUMAN	4	48.5757	7.72481	4557.72		35.6746		10.3304	16.7256	13.2647	29.5191	38.8525		41.078		25.0215		30.072	25.3625		27.5538			350.534				23.7015					12.182	7.21434	72.6797	51.0928	43.2476	33.413			29.2966	35.4892
A0A140VKF3	Testis tissue sperm-binding protein Li 70n		A0A140VKF3;P36955	A0A140VKF3;P36955	;SERPINF1	Testis tissue sperm-binding protein Li 70n;Pigment epithelium-derived factor	A0A140VKF3_HUMAN;PEDF_HUMAN	14	2029.23	2084.34	1891.47	2346.56	2238.24	1548.1	1680.16	1627.09	1436.39	1941.86	764.751	820.867	1224.76	1106.02	1030.62	659.17	963.149	1290.16	839.881	813.251	1341.6	1062.9	1397.3	1298.05	1710.18	2061.97	1883.04	1378.99	1600.79	1221.18	1239.26	1048.22	1694.22	1102.58	953.748	1024.8	1030.9	1097.05	761.183	782.102	1124.18
A0A161I202	Lactotransferrin	LTF	A0A161I202;E7EQB2;E7ER44;P02788;V9HWI4	A0A161I202;E7EQB2;E7ER44;P02788;V9HWI4	LTF;LTF;LTF;LTF;HEL110	Lactotransferrin;Lactotransferrin (Fragment);Lactotransferrin;Lactotransferrin;Lactotransferrin	A0A161I202_HUMAN;E7EQB2_HUMAN;E7ER44_HUMAN;TRFL_HUMAN;V9HWI4_HUMAN	23	99.9071	65.0434	82.7267	118.704	76.8996	83.8976	58.5284	83.1349	90.3366	107.481	84.4694	116.848	55.5584	60.1154	47.2311	109.671	113.997	81.0719	60.5294	117.299	70.1048	58.8395	83.7452	116.343	70.6478	151.229	52.6261	91.8205	98.0644	127.309	118.999	65.1061	80.491	40.1502	136.429	77.3433	125.842	51.3311	79.1399	47.0556	37.5339
A0A182DWH7	Selenoprotein P (Fragment)	SELENOP	A0A182DWH7;P49908	A0A182DWH7;P49908	SELENOP	Selenoprotein P (Fragment);Selenoprotein P	A0A182DWH7_HUMAN;SEPP1_HUMAN	8	1224.61	1041.72	1237.54	1163.22	976.196	920.545	900.135	821.389	609.305	1073.66	444.199	337.792	209.373	323.118	465.665	341.458	386.953	378.932	406.043	308.523	327.207	419.919	650.796	581.255	786.661	688.364	549.442	612.776	755.993	721.911	689.276	814.8	863.679	519.774	358.368	493.191	516.312	505.356	469.462	635.281	423.091
A0A193CHQ9	10E8 heavy chain variable region (Fragment)		A0A193CHQ9	A0A193CHQ9		10E8 heavy chain variable region (Fragment)	A0A193CHQ9_HUMAN	4	321.481	186.252	217.475	474.713	1073.47	414.937	310.94	235.742	191.897	186.986	2685.95	4427.31	2765.35	4327.01	2737.98	3822.06	2661.01	3034.04	1835.12	2377.27	2189.47	802.861	1694.51	503.308	381.279	492.563	774.426	549.273	799.892	281.671	603.229	217.709	560.638	5100.62	3099.64	2365.9	2344.88	4244.61	5634.21	2775.6	4733.98
A0A193CHR5	10E8 light chain variable region (Fragment)		A0A193CHR5;A0A193CHS1;A0A193CHS2;P01714;Q5NV73;Q9NSD6	A0A193CHR5;A0A193CHS1;A0A193CHS2;P01714;Q5NV73;Q9NSD6	;;;IGLV3-19;V2-13;	10E8 light chain variable region (Fragment);10E8 light chain variable region (Fragment);10E8 light chain variable region (Fragment);Immunoglobulin lambda variable 3-19;V2-13 protein (Fragment);This CDS feature is included to show the translation of the corresponding V_region. Presently translation qualifiers on V_region features are illegal (Fragment)	A0A193CHR5_HUMAN;A0A193CHS1_HUMAN;A0A193CHS2_HUMAN;LV319_HUMAN;Q5NV73_HUMAN;Q9NSD6_HUMAN	2	782.37	511.979	375.805	429.925	1254.51	397.329	207.27	105.614	82.7568	187.936	655.05	1365.92	907.897	325.685	189.003	400.258	379.963	1299.81	841.363	116.008	624.336	863.386	559.281	604.248	339.988	235.823	996.685	847.62	848.893	147.999	347.71	146.713	384.931	1163.59	146.567	266.248	552.065	277.849	642.729	558.54	550.727
A0A1B0GV23	Cathepsin D	CTSD	A0A1B0GV23;A0A1B0GVD5;A0A1B0GWE8;C9JH19;P07339;V9HWI3	A0A1B0GV23;A0A1B0GVD5;A0A1B0GWE8;C9JH19;P07339;V9HWI3	CTSD;CTSD;CTSD;CTSD;CTSD;HEL-S-130P	Cathepsin D	A0A1B0GV23_HUMAN;A0A1B0GVD5_HUMAN;A0A1B0GWE8_HUMAN;C9JH19_HUMAN;CATD_HUMAN;V9HWI3_HUMAN	11	216.687	115.943	180.138	154.871	98.2769	111.835	273.424	174.774	102.457	99.5416	110.688	80.1331	139.504	39.8324	51.052	85.0482	95.2525	108.773	93.4217	74.8143	74.8139	53.7902	115.23	86.0775	82.4096	87.0124	202.705	165.676	91.272	83.7687	12.5713	84.1479	182.388	91.301		83.3578	61.5869	105.869	107.184		65.0102
A0A1B0GVI3	Keratin, type I cytoskeletal 10	KRT10	A0A1B0GVI3;P13645	A0A1B0GVI3;P13645	KRT10	Keratin, type I cytoskeletal 10;Keratin, type I cytoskeletal 10	A0A1B0GVI3_HUMAN;K1C10_HUMAN	20	468.455	581.029	501.081	409.114	628.639	242.958	240.124	520.476	1085.5	313.599	71.2018	92.2655	43.7716	155.476	83.2393	404.711	80.7662	69.8458	146.95	120.757	131.809	85.24	294.41	169.523	129.212	203.905	87.7511	188.361	222.339	672.919	88.4088	477.163	112.773	139.126	115.25		121.875	92.2726	118.209	58.6587	80.9898
A0A1B1CYC5	Vitamin D binding protein (Fragment)	Gc	A0A1B1CYC5	A0A1B1CYC5	Gc	Vitamin D binding protein (Fragment)	A0A1B1CYC5_HUMAN	2			9154.91	5823.63		9380.56	10813.5	7988.12				1316.29			626.452	1645.83	1473.48	1661.03	1327.15	1241.43			4371.03			10945			14630.4	3374.85	8438.2	4684.31	988.776	125.441	1765.95	2988.52	1063.2		1417.91		1303.78
A0A1B1CYC9	Vitamin D binding protein (Fragment)	Gc	A0A1B1CYC9	A0A1B1CYC9	Gc	Vitamin D binding protein (Fragment)	A0A1B1CYC9_HUMAN	2	1979.71	1124.09	1629.52	1900.61	1937.48	2733.94	2374.96	1827.47	1831.93	2720.83	150.443	170.183	122.116	176.784	173.817	124.087	140.87	157.334		166.974	228.645	166.375	1039.91	979.027	2133.47	2387.86	1857.64	2368.51	1794.55	1769.73	1690.84	2714.67	1106.4	132.045	153.979	143.535	39.2537	102.286	138	157.737	78.0364
A0A1C9J6Q9	B cell receptor kappa chain variable region (Fragment)		A0A1C9J6Q9;A0A1C9J6R6;A0A1C9J6R7;A0A1C9J6T9	A0A1C9J6Q9;A0A1C9J6R6;A0A1C9J6R7;A0A1C9J6T9		B cell receptor kappa chain variable region (Fragment)	A0A1C9J6Q9_HUMAN;A0A1C9J6R6_HUMAN;A0A1C9J6R7_HUMAN;A0A1C9J6T9_HUMAN	1	18.3777	20.7531	45.1988		48.0785	26.5815	81.936			14.2387	966.008	1857.91	1555.53	819.134	489.849	961.941	741.85	542.711	255.28	542.362	4041.34	1056.16	741.329	129.462	60.5328	60.7012	67.4876	43.28	53.0029	51.6198	80.9416	23.3194	170.375	1047.67	862.253	510.173	714.632	897.734	1455.5	629.94	873.989
A0A1S5UZ07	Talin-1	TLN1	A0A1S5UZ07;Q9Y490	A0A1S5UZ07;Q9Y490	TLN1	Talin-1	A0A1S5UZ07_HUMAN;TLN1_HUMAN	69		43.0577	10.6347	54.3783	23.0345	45.3337	23.1618	34.2005	124.24	55.2357	22.951	100.076	47.3662	46.8125	79.2673	49.6793	96.5553	50.534	87.5053	338.001	31.0461	81.3617	68.7825	19.1535	42.5133	26.5516	42.2314					4.50897	365.457	207.426	52.0961	52.6883	49.368	58.318	56.8456	58.1636	65.444
A0A1U9WZ84	Insulin-like growth factor I (Fragment)		A0A1U9WZ84;P05019;Q13429;Q59GC5;Q5U743;Q9NP10	A0A1U9WZ84;P05019;Q13429;Q59GC5;Q5U743;Q9NP10	;IGF1;IGF-I;;IGF1;IGF1	Insulin-like growth factor I (Fragment);Insulin-like growth factor I;Insulin-like growth factor I (Fragment);Insulin-like growth factor I (Fragment);Insulin-like growth factor I;Insulin-like growth factor I	A0A1U9WZ84_HUMAN;IGF1_HUMAN;Q13429_HUMAN;Q59GC5_HUMAN;Q5U743_HUMAN;Q9NP10_HUMAN	3	84.4271	40.8367	152.807	75.8646	154.525	106.948	132.734	165.746	143.813	206.477					37.3989	11.3015	19.6464	235.3	120.746	268.289			122.304	49.9445	43.3693	368.773	61.1855	142.481	292.161	395.421	358.41	126.92	17.9239			32.3744		25.8603	26.6274	51.5676	51.1294
A0A1U9X793	Apolipoprotein M		A0A1U9X793	A0A1U9X793		Apolipoprotein M	A0A1U9X793_HUMAN	8	123.517	330.203	229.391	326.034	156.895	340.971	234.203	154.582	160.555	325.736	594.065	471.853	337.27	333.965	571.095	345.325	456.489	311.272	829.075	480.269	269.527	389.934	353.283	340.962	415.247	308.266	413.701	583.316	317.55	751.116	489.633	212.548	282.797	307.651	417.426	517.361	364.809	321.466	575.674	502.788	473.667
A0A1U9X8W4	C3/C5 convertase		A0A1U9X8W4;P06681;Q53GZ8;Q53HP3;Q5JP69	A0A1U9X8W4;P06681;Q53GZ8;Q53HP3;Q5JP69	;C2;;;C2	C3/C5 convertase;Complement C2;C3/C5 convertase (Fragment);C3/C5 convertase (Fragment);C3/C5 convertase	A0A1U9X8W4_HUMAN;CO2_HUMAN;Q53GZ8_HUMAN;Q53HP3_HUMAN;Q5JP69_HUMAN	9	1930.41	1498.66	1258.57	1274.28	1333.61	1681.77	1419.66	1810.19	1484.38	1153.8	649.138	473.805	515.594	513.638	512.301	595.035	530.772	724.084	669.494	643.994	455.613	531.256	984.549	1245.58	994.875	1405.52	1410.85	1296.18	1138.5	1125.33	1354.21	1187.38	1642.63	418.184	519.182	587.334	568.528	603.198	702.619	334.055	529.149
A0A1W2PQB1	Fc of IgG low affinity IIIa receptor isoform 1 (Fragment)	FCGR3A	A0A1W2PQB1;A0A2H4Z8E2;A0A2H4Z8E3	A0A1W2PQB1;A0A2H4Z8E2;A0A2H4Z8E3	FCGR3A	Fc of IgG low affinity IIIa receptor isoform 1 (Fragment);CD16A (Fragment);CD16A (Fragment)	A0A1W2PQB1_HUMAN;A0A2H4Z8E2_HUMAN;A0A2H4Z8E3_HUMAN	1	88.2287	69.3301	39.2254	56.4468	53.8658	104.085	138.486	77.5035	70.1764	109.999	97.8092	46.697	81.1351						66.0118		45.794		76.3196	79.3296	67.2211	47.2874	173.781	75.1178	72.2215	80.5155	152.468	134.094	143.674	94.9826		71.347		25.8637	73.2427
A0A1W6IYI8	N90-VRC38.10 heavy chain variable region (Fragment)		A0A1W6IYI8	A0A1W6IYI8		N90-VRC38.10 heavy chain variable region (Fragment)	A0A1W6IYI8_HUMAN	2	747.557	731.182	1733.63	628.141	2163.79	2223.65		514.275	138.957	481.506	5209.78	11060.4	602.72	14170.8	9008.61	5577.77	3433.16	3885.43	568.248	7252.17	2857.71	4770.15	3702.84	1423.92	2069.16	942.803	1659.21	1447.72	2809.45	1182.37	2875.44	626.654	3049.64	1123.04	4312.4	4929.64	10284.7	1095.88	6303.38	3852.38	5637.58
A0A1W6IYJ0	N90-VRC38.03 heavy chain variable region (Fragment)		A0A1W6IYJ0	A0A1W6IYJ0		N90-VRC38.03 heavy chain variable region (Fragment)	A0A1W6IYJ0_HUMAN	1	400.267		133.984	270.638	824.976	175.503	112.795	77.8571		41.4843	633.81	152.949	91.0601	776.112	135.441	360.923		105.296	292.807	119.195			276.771	81.3367	161.573	71.2485	163.596	352.107	594.073	141.266	94.7115		83.4335	356.7	403.373	873.272	234.406	719.674		206.615	339.404
A0A1W6IYJ2	N90-VRC38.05 heavy chain variable region (Fragment)		A0A1W6IYJ2	A0A1W6IYJ2		N90-VRC38.05 heavy chain variable region (Fragment)	A0A1W6IYJ2_HUMAN	2	93.6149	14.9944	61.5956		454.002	58.7615	122.276	45.5271		51.2724	1133.56	335.386	148.777	1279.46				5404.69	305.685		411.01	344.571	641.573	656.218			63.0935		47.2825	395.34		192.562		2110.42		310.689		409.987	8648.93	70.5332	104.466
A0A248RGE3	40S ribosomal protein S27a (Fragment)		A0A248RGE3;A0A2R8Y422;A8K674;B2RDW1;B4DV12;F5GXK7;F5GYU3;F5H265;F5H2Z3;F5H388;F5H6Q2;F5H747;J3QKN0;J3QS39;J3QTR3;L8B196;L8B4I8;L8B4J3;L8B4M0;L8B4R0;L8B4Z6;M0R1M6;M0R2S1;P0CG47;P0CG48;P62979;P62987;Q3MIH3;Q59EM9;Q5PY61;Q5RKT7;Q5U5U6;Q5UGI3;Q66K58;Q96C32;Q96H31;Q96MH4;Q9UFQ0	A0A248RGE3;A0A2R8Y422;A8K674;B2RDW1;B4DV12;F5GXK7;F5GYU3;F5H265;F5H2Z3;F5H388;F5H6Q2;F5H747;J3QKN0;J3QS39;J3QTR3;L8B196;L8B4I8;L8B4J3;L8B4M0;L8B4R0;L8B4Z6;M0R1M6;M0R2S1;P0CG47;P0CG48;P62979;P62987;Q3MIH3;Q59EM9;Q5PY61;Q5RKT7;Q5U5U6;Q5UGI3;Q66K58;Q96C32;Q96H31;Q96MH4;Q9UFQ0	;RPS27AP5;;HEL112;UBB;UBC;UBC;UBC;UBC;UBC;UBC;UBC;UBB;UBB;RPS27A;UbC;UbC;UbC;UbC;UbC;UbC;UBA52;UBA52;UBB;UBC;RPS27A;UBA52;UBA52;;UBC;RPS27A;UBB;UBC;;UBC;UBC;;DKFZp434K0435	40S ribosomal protein S27a (Fragment);40S ribosomal protein S27a;cDNA FLJ75516, highly similar to Xenopus tropicalis ubiquitin C, mRNA;40S ribosomal protein S27a;Polyubiquitin-B;Polyubiquitin-C (Fragment);Polyubiquitin-C (Fragment);Polyubiquitin-C (Fragment);Polyubiquitin-C (Fragment);Polyubiquitin-C (Fragment);Polyubiquitin-C (Fragment);Polyubiquitin-C (Fragment);Polyubiquitin-B (Fragment);Polyu…	A0A248RGE3_HUMAN;A0A2R8Y422_HUMAN;A8K674_HUMAN;B2RDW1_HUMAN;B4DV12_HUMAN;F5GXK7_HUMAN;F5GYU3_HUMAN;F5H265_HUMAN;F5H2Z3_HUMAN;F5H388_HUMAN;F5H6Q2_HUMAN;F5H747_HUMAN;J3QKN0_HUMAN;J3QS39_HUMAN;J3QTR3_HUMAN;L8B196_HUMAN;L8B4I8_HUMAN;L8B4J3_HUMAN;L8B4M0_HUMAN;L8B4R0_HUMAN;L8B4Z6_HUMAN;M0R1M6_HUMAN;M0R2S1_HUMAN;UBB_HUMAN;UBC_HUMAN;RS27A_HUMAN;RL40_HUMAN;Q3MIH3_HUMAN;Q59EM9_HUMAN;Q5PY61_HUMAN;Q5RKT7_HUM…	3	284.96	217.59	425.762	331.695	213.362	325.687	163.323	131.747	200.24	449.25	1210.54	1111.39	1053.71	994.355	1467.71	1579.2	1322.8	1135.67	1310.81	1168.99	1290.16	1014.96	791.086	376.392	206.554	134.152	200.58	68.1497	194.159	254.884	140.655	154.031	298.268	1066.87	1371.42	1279.93	1456.35	985.329	1232.53	1165.57	1080.48
A0A286YES1	Immunoglobulin heavy constant gamma 3 (Fragment)	IGHG3	A0A286YES1;A0A4W9A917;P01860;Q5EBM2;Q6N030	A0A286YES1;A0A4W9A917;P01860;Q5EBM2;Q6N030	IGHG3;IGHG3;IGHG3;;DKFZp686I15212	Immunoglobulin heavy constant gamma 3 (Fragment);Immunoglobulin heavy constant gamma 3 (Fragment);Immunoglobulin heavy constant gamma 3;Uncharacterized protein;Uncharacterized protein	A0A286YES1_HUMAN;A0A4W9A917_HUMAN;IGHG3_HUMAN;Q5EBM2_HUMAN;Q6N030_HUMAN	7	185.54	2940.54	1820.05	2606.95	935.22	1993.17	1570.85	134.252	621.936	1567.43	2587.94	1932.42	1293.35	832.544	1438.81	2141.78	786.352	2217.33	1810.38	1005.69	1338.96	784.818	1479.38	1918.31	1956.25	4045.3	535.02	3929.78	6080.9	412.809	4766.91	1122	2856.72	2918.05	1096.92	1431.15	1833.61	2001.67	753.494	1635.3	2685.29
A0A286YFJ8	Immunoglobulin heavy constant gamma 4 (Fragment)	IGHG4	A0A286YFJ8;P01861	A0A286YFJ8;P01861	IGHG4	Immunoglobulin heavy constant gamma 4 (Fragment);Immunoglobulin heavy constant gamma 4	A0A286YFJ8_HUMAN;IGHG4_HUMAN	3		111.241	118.049	163.325		147.541	16.238		440.018		13281.8	3851.96	9948.76	3880.84	11144.3	7034.28	3706.59	3769.14	2866.5	6359.51	7697.38	3850.1	4354.86	91.1798	52.885	169.103	39.3956	168.936	204.442	128.72	224.647	110.869	227.892	13069	5619.79	6873.79	6030.9	5758.39	6561.2	7231.87	8564.05
A0A2R8Y7X9	GLOBIN domain-containing protein		A0A2R8Y7X9;D3GKD8;D3GKD9;D9YZU9;P69891;P69892;Q14403;Q9UNL6	A0A2R8Y7X9;D3GKD8;D3GKD9;D9YZU9;P69891;P69892;Q14403;Q9UNL6	;HBG1;HBG2;HBG2;HBG1;HBG2;;HBG2	GLOBIN domain-containing protein;A-gamma globin Osilo variant;G-gamma globin Paulinia variant;Globin B2;Hemoglobin subunit gamma-1;Hemoglobin subunit gamma-2;Gamma-G globin (Fragment);Hemoglobin gamma-G (Fragment)	A0A2R8Y7X9_HUMAN;D3GKD8_HUMAN;D3GKD9_HUMAN;D9YZU9_HUMAN;HBG1_HUMAN;HBG2_HUMAN;Q14403_HUMAN;Q9UNL6_HUMAN	5			91.5057	77.0524	52.9464	157.916	93.9129			921.649	295.123	768.097		146.801	265.407	792.741	644.375	487.463	132.659	260.133	418.305	88.9691	335.003	30.5361	109.017			142.587	106.14		82.9167	67.0641	317.825		912.399	505.441	1645.58		118.66	286.483	157.948
A0A2U3TZL5	CD59 glycoprotein (Fragment)	CD59	A0A2U3TZL5;A0A3G2LMJ8;A0A3G2LMK3;A0A3G2LMK5;A0A3Q8TLE1;E9PNW4;P13987;Q6FHM9	A0A2U3TZL5;A0A3G2LMJ8;A0A3G2LMK3;A0A3G2LMK5;A0A3Q8TLE1;E9PNW4;P13987;Q6FHM9	CD59;CD59;;;CD59;;CD59;CD59	CD59 glycoprotein (Fragment);CD59 blood group antigen (Fragment);CD59 blood group antigen (Fragment);CD59 blood group antigen (Fragment);CD59 blood group antigen variant (Fragment);CD59 glycoprotein;CD59 glycoprotein;CD59 glycoprotein	A0A2U3TZL5_HUMAN;A0A3G2LMJ8_HUMAN;A0A3G2LMK3_HUMAN;A0A3G2LMK5_HUMAN;A0A3Q8TLE1_HUMAN;E9PNW4_HUMAN;CD59_HUMAN;Q6FHM9_HUMAN	3	42.1935	31.8288	17.9743	55.8248	23.2462	22.5023	31.5385	32.2973	24.5327	20.1833	57.3712	32.2716	91.959		64.0316	52.3174	46.5175	47.4751		60.0446	76.2836		43.7049	31.9077	22.9584	21.7056	23.8729	35.6948	21.6617	38.8766	29.6496	38.4094	42.2708	99.2519	43.8883	72.033	57.7637	24.0744		37.3376	37.7157
A0A2Z4LCH4	Corticosteroid-binding globulin		A0A2Z4LCH4;P08185	A0A2Z4LCH4;P08185	;SERPINA6	Corticosteroid-binding globulin	A0A2Z4LCH4_HUMAN;CBG_HUMAN	10	717.854	541.487	841.412	688.673	644.337	965.409	629.431	883.814	766.731	828.891	631.641	514.49	589.254	556.101	593.524	538.301	613.523	598.544	847.845	735.41	665.182	776.865	689.487	1087.3	1005.93	546.779	935.703	1094.19	1102.85	1241.11	1061.08	925.295	593.439	425.128	675.735	701.543	686.069	398.813	570.677	545.355	456.323
A0A346JF56	Fc gamma receptor RIIa3 splice variant	FCGR2A	A0A346JF56	A0A346JF56	FCGR2A	Fc gamma receptor RIIa3 splice variant	A0A346JF56_HUMAN	1	498.484		163.085	181.953		156.903	292.463	230.647	114.037			725.393				390.448	487.881	717.209		444.679	689.654		391.757	315.648	257.47	290.093	584.615	311.153	293.296	219.221	338.431	182.786		527.804	735.839		247.181		283.344	480.843
A0A348GSH7	Serpin peptidase inhibitor clade G member 1	SERPING1	A0A348GSH7;A0A384MDV8;A0A7I2V2D2;E9KL26;P05155	A0A348GSH7;A0A384MDV8;A0A7I2V2D2;E9KL26;P05155	SERPING1;;SERPING1;SERPING1;SERPING1	Serpin peptidase inhibitor clade G member 1;Epididymis secretory sperm binding protein;Plasma protease C1 inhibitor;Epididymis tissue protein Li 173;Plasma protease C1 inhibitor	A0A348GSH7_HUMAN;A0A384MDV8_HUMAN;A0A7I2V2D2_HUMAN;E9KL26_HUMAN;IC1_HUMAN	18	7573.71	5212.29	5599.54	6847.85	5735.66	5349.44	6145.88	8602.85	5239.08	7177.81	2181.33	1815.91	2081.57	2332.46	2034.17	2197.28	1964.31	1977.47	2942.42	1704.43	2173.07	1770.53	4029.96	7461.08	6377.06	6825.95	5090.77	6058.2	5127.87	5989.98	6631.57	6183.06	6041.3	1515.4	2072.51	2009.66	2125.22	2232.36	1839.55	2484.32	1721.48
A0A384MDM4	Epididymis secretory sperm binding protein		A0A384MDM4;P35555	A0A384MDM4;P35555	;FBN1	Epididymis secretory sperm binding protein;Fibrillin-1	A0A384MDM4_HUMAN;FBN1_HUMAN	24	24.4446	23.5174	39.4525	50.8141	21.1173	29.3395	30.205	36.4546	45.5932	34.3451	46.534	45.8524	34.9414	39.5618	34.2532	45.7226	57.9867	57.0893		49.6393	47.7972	37.4256	39.6232	34.8947	30.5213	44.3776	53.4399	32.2056	31.2478	26.4333	34.6876	59.0616	38.3463	58.8672	30.4214	38.9723	30.5085	35.7495	33.4703	39.4143	33.1104
A0A384MDQ7	Epididymis secretory sperm binding protein		A0A384MDQ7	A0A384MDQ7		Epididymis secretory sperm binding protein	A0A384MDQ7_HUMAN	2		1155.14	1054.36		564.839	452.929		279.892		833.328	2050.98	355.841	2100.45	92.4526	2544.28	84.059	1058.63	1608.62	2035.34	2348.54	252.26	167.261	1057.73	745.655	414.938	902.948	1443.21	497.571	1162.69	617.444	465.78	1459.1	16.2206	771.746	2185.89		1754.32		118.994	150.493	107.325
A0A384MEF1	Actin-depolymerizing factor		A0A384MEF1;P06396	A0A384MEF1;P06396	;GSN	Actin-depolymerizing factor;Gelsolin	A0A384MEF1_HUMAN;GELS_HUMAN	33	929.191	1132.14	1541.88	1056.42	1110.92	1255.2	1183.8	986.185	1344.54	1378.65	656.907	608.938	1044.24	616.688	660.684	586.42	642.346	603.166	824.915	550.666	900.097	729.902	924.722	1709.14	1620.03	1951.35	1072	1482.05	1304.17	1564.11	1273.62	1079.22	985.969	606.858	664.751	719.401	702.744	552.07	458.105	756.448	764.456
A0A384MEK5	Epididymis secretory sperm binding protein		A0A384MEK5;P05362;Q5NKV8	A0A384MEK5;P05362;Q5NKV8	;ICAM1;ICAM1	Epididymis secretory sperm binding protein;Intercellular adhesion molecule 1;Intercellular adhesion molecule 1	A0A384MEK5_HUMAN;ICAM1_HUMAN;Q5NKV8_HUMAN	11	142.117	90.3547	106.471	89.558	89.0447	89.342	235.6	138.577	79.7285	116.521	73.2282	100.801	64.6037	74.418	59.4879	68.6541	71.9359	80.3583	72.0872	54.3416	45.5548	65.0471	91.265	104.592	91.3894	109.739	185.66	152.849	107.983	81.0413	71.8658	135.123	110.188	136.889	84.047	106.944	93.2027	49.5344	61.6568	101.216	100.041
A0A384MTL2	Transgelin		A0A384MTL2;P37802	A0A384MTL2;P37802	;TAGLN2	Transgelin;Transgelin-2	A0A384MTL2_HUMAN;TAGL2_HUMAN	10	19.5485	50.2213	17.7083	126.228	67.2454	55.6248	39.3944	69.4722	273.461	90.2208	17.7424	136.631			73.2792	40.8903	74.4461	46.4973	126.386	275.122		71.1219	87.9601	28.5696	120.785		87.014						19.9989	378.442	62.8258	55.2812	50.0086	151.444	80.1303	93.2221	113.804
A0A384N669	Lumican		A0A384N669;P51884;Q53FV4	A0A384N669;P51884;Q53FV4	;LUM;	Lumican;Lumican;Lumican (Fragment)	A0A384N669_HUMAN;LUM_HUMAN;Q53FV4_HUMAN	11	2710.14	1800.03	2520.62	2970.86	2580.59	2097.95	3735.6	2238.61	1856.95	2939.9	882.322	915.097	962.861	1159.56	1093.67	893.783	1265.77	831.887	601.032	1063.05	617.045	815.196	1661.48	2271.3	3107.28	2570.93	4735.33	3532.87	2579.87	2469.72	2501.07	2661.71	2542.66	1023.8	993.843	1097.06	1302.21	1094.54	906.045	663.665	883.179
A0A384NKS6	Clusterin		A0A384NKS6;P10909	A0A384NKS6;P10909	;CLU	Clusterin	A0A384NKS6_HUMAN;CLUS_HUMAN	18	386.611	374.774	559.653	737.206	487.23	459.411	500.681	637.223	547.428	506.768	1622.12	1769.11	1424.42	1675.34	1557.16	1478.75	1356.23	1450.1	1367.74	1478.49	1379.37	1728.35	1067.46	517.736	575.853	632.34	826.487	554.495	643.493	693.612	724.683	913.481	562.648	1114.24	1644.13	1624.85	2040.17	1480.18	1589.33	1771.24	1403.49
A0A384NPQ2	Epididymis secretory sperm binding protein		A0A384NPQ2;Q06830	A0A384NPQ2;Q06830	;PRDX1	Epididymis secretory sperm binding protein;Peroxiredoxin-1	A0A384NPQ2_HUMAN;PRDX1_HUMAN	7	40.2863	35.4346	44.4028	40.1663	36.6671	68.9478	42.8155	42.4571	13.4518	34.479	37.0975	36.4144					55.9895				22.2009		39.3436	60.6733	33.4268	49.0848	57.0886	37.628		65.5151	28.5433	54.2861	18.3855	34.8975	50.5617		53.2272			32.18	48.9351
A0A384NPR0	Antibacterial peptide FALL-39		A0A384NPR0;J3KNB4;P49913	A0A384NPR0;J3KNB4;P49913	;CAMP;CAMP	Antibacterial peptide FALL-39;Antibacterial peptide FALL-39;Cathelicidin antimicrobial peptide	A0A384NPR0_HUMAN;J3KNB4_HUMAN;CAMP_HUMAN	4											66.5974	95.6854	50.2505	28.1048	50.7659	98.4893	97.6157	105.025	5.96782	58.6937	160.937	64.3774	73.5425										3.35375		43.4335	91.5834	102.203	71.359	74.0238	68.6092	67.822
A0A384P5L6	Fumarylacetoacetase		A0A384P5L6;P16930	A0A384P5L6;P16930	;FAH	Fumarylacetoacetase	A0A384P5L6_HUMAN;FAAA_HUMAN	9	61.3082	29.0604	59.0229	28.3328	44.1553	62.6766	40.9473	48.7845	65.4469	56.6871	77.339	116.804	139.658	95.1206	103.4	112.614	146.322	106.229	105.473	182.248	194.173		89.3239	34.9362	61.9293	48.567	323.359	52.8541	36.3145	30.5152	32.3803	66.1918	105.524	117.799	152.517	183.476	137.086	91.403	177.72	123.219	105.524
A0A384P5Q0	Catalase		A0A384P5Q0;P04040	A0A384P5Q0;P04040	;CAT	Catalase	A0A384P5Q0_HUMAN;CATA_HUMAN	18	131	139.383	228.202	140.496	229.321	256.603	103.395	74.227	139.994	399.009	68.2211	135.559	84.6481	92.0846	97.8786	106.444	193.717	64.5809	59.69	167.902	113.603	97.777	141.988	143.904	204.758	176.506	137.077	147.17	127.959	194.731	119.751	151.837	216.49	237.76	169.156	110.919	150.449	57.2778	44.629	135.908	108.575
A0A385HVZ2	Mutant hemoglobin subunit alpha 2	HBA2	A0A385HVZ2	A0A385HVZ2	HBA2	Mutant hemoglobin subunit alpha 2	A0A385HVZ2_HUMAN	7	364.697	854.253	987.121	547.641	400.063	2483.91	437.931	340.493	277.794	1551.01	2642.19	2869.87	2546.71	2347.97	2464.23	2357.09	3441.14	1397.5	1376.83	3037.87	2503.84	2290.5	1705.48	761.586	816.39	330.329	287.645	766.214	884.933	402.656	1228.81	631.87	1800.37	1868.88	2680.51	2881.18	3930.58	2403.62	1523.27	2938.21	2761.76
A0A386NEX7	ADP-ribosyl cyclase/cyclic ADP-ribose hydrolase	BST1	A0A386NEX7;A6NC48;H0Y984;Q10588	A0A386NEX7;A6NC48;H0Y984;Q10588	BST1	ADP-ribosyl cyclase/cyclic ADP-ribose hydrolase;ADP-ribosyl cyclase/cyclic ADP-ribose hydrolase;ADP-ribosyl cyclase/cyclic ADP-ribose hydrolase (Fragment);ADP-ribosyl cyclase/cyclic ADP-ribose hydrolase 2	A0A386NEX7_HUMAN;A6NC48_HUMAN;H0Y984_HUMAN;BST1_HUMAN	3	14.5998	87.7204	40.2558	68.538	61.5654	60.7166	68.5423	33.8178	77.5512	169.265		95.4909	108.475			175.656	140.052					112.147	87.6262	85.6078	124.384	68.746	114.807	76.6694	229.053	103.047	36.7815	45.2367	95.696	158.734	57.054		146.175			134.531
A0A3B3IQ51	Complement factor H-related protein 2	CFHR2	A0A3B3IQ51;P36980;V9GYE7	A0A3B3IQ51;P36980;V9GYE7	CFHR2	Complement factor H-related protein 2	A0A3B3IQ51_HUMAN;FHR2_HUMAN;V9GYE7_HUMAN	4	1052.39	1297.94	1262.56	2619.99	1048.18	1932.05	554.919	2060.3	2229.16	1953.69	363.871	336.256	222.704	634.02	225.846	154.139	161.495	419.241	238.727	680.145	58.046	138.843	892.933	1825.87	1921.01	992.805	604.54	1668.79	1623.4	1904.44	910.298	2159.09	1256.48	767.87	174.046	461.829	124.892	1416.19	307.302	402.233	446.891
A0A3G1HEF1	Mutant serpin family A member 7		A0A3G1HEF1;P05543	A0A3G1HEF1;P05543	;SERPINA7	Mutant serpin family A member 7;Thyroxine-binding globulin	A0A3G1HEF1_HUMAN;THBG_HUMAN	19	958.547	541.649	938.444	727.019	804.088	545.435	667.71	890.539	950.652	855.197	220.894	185.293	225.454	290.579	207.736	218.851	161.516	180.342	370.717	196.099	224.231	208.046	480.411	558.94	637.709	672.723	1104.84	919.473	857.685	815.779	645.066	839.429	763.039	185.399	241.787	256.786	288.399	261.266	186.645	201.243	234.292
A0A449C188	IGLV2-14*01_S1338 (Fragment)	IGLV2-14	A0A449C188;A0A7T0LNE3;A0A7T0LNF3;A0A7T0LNI9;A0A7T0PX25	A0A449C188;A0A7T0LNE3;A0A7T0LNF3;A0A7T0LNI9;A0A7T0PX25	IGLV2-14;;;;	IGLV2-14*01_S1338 (Fragment);Immunglobulin lambda chain variable region (Fragment);Immunglobulin lambda chain variable region (Fragment);Immunglobulin lambda chain variable region (Fragment);Immunglobulin lambda chain variable region (Fragment)	A0A449C188_HUMAN;A0A7T0LNE3_HUMAN;A0A7T0LNF3_HUMAN;A0A7T0LNI9_HUMAN;A0A7T0PX25_HUMAN	1			55.089	96.0958	67.487	225.647		33.6725	51.729		124.651	164.034		149.536	96.7581	98.8268	55.4853	100.889		100.333			101.445	100.889			63.4927	208.647	154.807		102.946		238.629	253.031				203.41	66.2196		96.326
A0A449C1A8	IGHV3-20*01_S7413 (Fragment)	IGHV3-20	A0A449C1A8	A0A449C1A8	IGHV3-20	IGHV3-20*01_S7413 (Fragment)	A0A449C1A8_HUMAN	2	924.088	1141.16	905.86	1215.66	3422.44	1790.71	914.819	505.037	190.726	281.302	3941.31	6233.97	7278.05	6714.63	6687.21	5997.95	4204	4088.15	2733.56	5587.01	4373.57	3313.99	3292.96	1285.56	1573.61	845.481	1361.57	1516.72	2774.83	749.715	1398.02	733.125	2100	9225.97	541.355	623.341	4533.28	6779.69	9326.78	8007.1	5587.3
A0A494BZU0	Interleukin-6 receptor subunit beta	IL6ST	A0A494BZU0;P40189	A0A494BZU0;P40189	IL6ST	Interleukin-6 receptor subunit beta	A0A494BZU0_HUMAN;IL6RB_HUMAN	9	39.1138	35.5715	44.6208	38.5183	31.29	39.9825	50.4958	46.7119	44.4407	25.2168		38.2765	55.6716	36.321	28.0383		50.2372	52.4595		54.9775		61.4983	42.969	31.2893	43.5825	57.5642	48.9357	52.1002	30.7113	39.4795	56.5704	56.5416	62.9541	39.8233	36.645	25.4622	64.877	35.6932	42.0306	23.1151	22.5916
A0A4P8J2E8	IgL_IGLV6-57 (Fragment)		A0A4P8J2E8	A0A4P8J2E8		IgL_IGLV6-57 (Fragment)	A0A4P8J2E8_HUMAN	1		16.8092			37.4552						470.235	293.616	79.8702	118.094	535.425	600.513	214.992	524.492	387.413	180.644	797.873	755.093	358.038		24.8835				46.3399	51.1336		12.458	111.374	1026.91	789.129	257.221	197.008	213.222	608.186	549.553	248.134
A0A4P8J2G1	IgK_IGKV2D-29 (Fragment)		A0A4P8J2G1	A0A4P8J2G1		IgK_IGKV2D-29 (Fragment)	A0A4P8J2G1_HUMAN	1		135.74	41.81	68.731		178.833					1055.84	1247.59	475.254	475.716	566.445	762.492	374.822		365.566	473.067	1965.82	1840.11	668.522				128.551							1511.98	209.562	855.667	289.861	330.884	196.175	442.616	5144.22
A0A4P8J5K6	IgK_IGKV4-1 (Fragment)		A0A4P8J5K6	A0A4P8J5K6		IgK_IGKV4-1 (Fragment)	A0A4P8J5K6_HUMAN	1	285.413	442.146	454.222	364.693	758.893	448.145		158.662			1378.97	1117.3	747.36	2782.17	857.958	838.166	502.867	574.827	376.133	687.474		279.355	725.264	168.815	174.919	189.683	387.989		396.571					1586.75	1141.44	513.189	350.531	2046.47	732.717	327.718	837.09
A0A4P8J9P8	IgK_IGKV1-39 (Fragment)		A0A4P8J9P8	A0A4P8J9P8		IgK_IGKV1-39 (Fragment)	A0A4P8J9P8_HUMAN	1			102.675		396.323						198.567	184.16	396.718	439.987	730.708	560.863	478.648	2032.41	358.944	477.845	240.074	282.846	491.483	362.38			78.9763	120.755	141.246		194.446		201.295	915.97	217.61	311.995	215.339	523.243	534.286	304.473	404.574
A0A4W8ZXM2	Immunoglobulin heavy variable 3-72	IGHV3-72	A0A4W8ZXM2	A0A4W8ZXM2	IGHV3-72	Immunoglobulin heavy variable 3-72	A0A4W8ZXM2_HUMAN	2	4345.01	275.85	2945.73	4597.33	2345.28	1667.06	3212.04	1425.48	183.755	1826.46	2887.28	3501.55	4169.21	6571.53	2615.33	3362.84	2637.19	7723.68	1513.59	6583.03	2319.48	1883.96	3117.85	4055.24	945.355	4016.16	5760.13		7467.99		170.307	380.364	502.87	2675.46	4498.7	5300.35	2958.16	17470.3	7004.72	5226.63	3624.92
A0A5A4UD02	Fc gamma receptor III-B	FCGR3B	A0A5A4UD02;Q9UPY7	A0A5A4UD02;Q9UPY7	FCGR3B;Fc-gamma receptor IIIB	Fc gamma receptor III-B;Fc-gamma receptor IIIb (CD 16)	A0A5A4UD02_HUMAN;Q9UPY7_HUMAN	4	549.395	331.245	258.559	921.075	656.006	425.064	539.244	318.747	206.943	706.556	152.433	200.874	108.166	161.365	120.893	126.354	148.384		254.246	183.278			335.201	483.269	443.275	326.588	840.968	603.857	489.535	370.362	311.374	158.378	720.637	237.561	116.622	116.888	116.181	149.02		101.86
A0A5F9ZHM4	L-lactate dehydrogenase	LDHB	A0A5F9ZHM4;P07195;Q5U077	A0A5F9ZHM4;P07195;Q5U077	LDHB	L-lactate dehydrogenase;L-lactate dehydrogenase B chain;L-lactate dehydrogenase	A0A5F9ZHM4_HUMAN;LDHB_HUMAN;Q5U077_HUMAN	11	162.844	189.618	237.846	225.679	239.656	269.657	344.175	213.094	271.471	275.42	153.87	133.568	124.905	108.805	137.542		53.1543	140.282	151.853	59.6353	146.23		181.965	226.785	278.691	245.49	220.824	265.097	232.354	245.357	224.896	247.829	189.743	288.418		98.3847	64.0159	98.0215	135.408	127.125	87.8888
A0A5H1ZRQ7	Immunoglobulin lambda constant 7 (Fragment)	IGLC7	A0A5H1ZRQ7;A0M8Q6	A0A5H1ZRQ7;A0M8Q6	IGLC7	Immunoglobulin lambda constant 7 (Fragment);Immunoglobulin lambda constant 7	A0A5H1ZRQ7_HUMAN;IGLC7_HUMAN	2		64.7798			314.064	280.696	109.078	1134.82	66.3977	124.319	1183.09	1504.05	400.483	1061.7	920.19	871.915	1166.91	863.737	350.424	776.17	581.359	319.61	636.516	283.419	175.333	140.508	42.0143	106.947	359.358	129.922	275.035	65.1995	546.916	2110.95	713.973	1275.76	671.228	1593.2	947.393	421.351	1214.8
A0A5K1VW95	Malate dehydrogenase	MDH1	A0A5K1VW95;B8ZZ51;B9A041;P40925;V9HWF2	A0A5K1VW95;B8ZZ51;B9A041;P40925;V9HWF2	MDH1;MDH1;MDH1;MDH1;HEL-S-32	Malate dehydrogenase;Malate dehydrogenase, cytoplasmic;Malate dehydrogenase, cytoplasmic;Malate dehydrogenase, cytoplasmic;Malate dehydrogenase	A0A5K1VW95_HUMAN;B8ZZ51_HUMAN;B9A041_HUMAN;MDHC_HUMAN;V9HWF2_HUMAN	5	49.4166	41.4076	64.0585	63.7992	72.0636	86.7129	54.9323	28.8234	84.7414	103.059	71.8341	65.1564			110.552	73.1455	84.7248			74.1956	61.5051	74.3046	70.2463	53.1869	43.2313	44.7849	47.8664	26.9588	39.7547	49.2965			112.47	93.485	74.9197	67.5704	67.3235	64.9491	45.2276	63.7557
A0A669KBE7	ADAMTS-like protein 4	ADAMTSL4	A0A669KBE7;B7ZMJ3;Q6UY14	A0A669KBE7;B7ZMJ3;Q6UY14	ADAMTSL4	ADAMTS-like protein 4;ADAMTSL4 protein;ADAMTS-like protein 4	A0A669KBE7_HUMAN;B7ZMJ3_HUMAN;ATL4_HUMAN	7	23.293	15.0566	26.1705	22.62			13.0622		10.1858		118.029	96.2057	99.6597	123.65	70.5165	47.4486			82.7048	68.4158	110.12	25.7848	59.5577		40.2651	7.14217	5.98097		60.7113	11.4483		37.5569		73.1243	128.642	44.1065		68.6272	59.6003	63.8409	83.0169
A0A679KA99	ACX136 (Fragment)		A0A679KA99	A0A679KA99		ACX136 (Fragment)	A0A679KA99_HUMAN	6	185.705	223.382	517.488	455.373	562.051	411.729	385.399	179.844	90.6304	442.036	2583.27	1897.06	1679.21	4698.12	2679.73	1521.81	2088.11	1968.3	1705.65	1322.94	1106.78	923.383	1255.82	502.115	241.705	171.393	472.16	304.438	642.349	255.91	517.88	205.89	558.206	3937.67	908.754	1206.14	1370.39	2331.15	1924.92	1669.91	1822.68
A0A7I2V2F9	Integrin beta	ITGB1	A0A7I2V2F9;A0A7I2V348;C9JPK5;E7EUI6;H7C4K3;P05556	A0A7I2V2F9;A0A7I2V348;C9JPK5;E7EUI6;H7C4K3;P05556	ITGB1	Integrin beta;Integrin beta;Integrin beta;Integrin beta;Integrin beta;Integrin beta-1	A0A7I2V2F9_HUMAN;A0A7I2V348_HUMAN;C9JPK5_HUMAN;E7EUI6_HUMAN;H7C4K3_HUMAN;ITB1_HUMAN	10	57.0218	40.9699	39.6144	29.1439	17.8825	30.0532	33.0555	23.4953	57.1367	30.9303	25.9128		37.132	46.8303	21.854		27.7641		70.5167	47.9393	27.8064		36.9477	8.63349	70.8162		41.2439	34.2169	22.2804	33.5821	39.6639	55.6829	16.1773	31.2093		34.6615	36.7843	22.3015	33.3896	37.0868	32.8581
A0A7I2V2R5	Dipeptidyl peptidase 4	DPP4	A0A7I2V2R5;A0A7I2V2X8;P27487	A0A7I2V2R5;A0A7I2V2X8;P27487	DPP4	Dipeptidyl peptidase 4	A0A7I2V2R5_HUMAN;A0A7I2V2X8_HUMAN;DPP4_HUMAN	18	60.3188	61.5622	81.6189	56.1022	76.9407	79.4769	60.2212	63.5805	101.22	71.5973	43.4545	63.8109	38.7342		60.6811	48.4095			41.4519	72.4661			63.6263	85.305	64.3163	49.0177	109.873	70.7905	108.265	88.2973	86.9875	68.102	117.34	51.079	122.346	70.1163	95.0882	50.7764		65.8625	58.9657
A0A7P0T861	Calreticulin	CALR	A0A7P0T861;K7EL50;P27797;Q53G71;V9HW88	A0A7P0T861;K7EL50;P27797;Q53G71;V9HW88	CALR;CALR;CALR;;HEL-S-99n	Calreticulin;Calreticulin;Calreticulin;Calreticulin variant (Fragment);Calreticulin	A0A7P0T861_HUMAN;K7EL50_HUMAN;CALR_HUMAN;Q53G71_HUMAN;V9HW88_HUMAN	7	59.0685	43.8871	25.8956	62.9459	128.741	54.2822	14.2094		35.203						105.128				58.0096	123.602		88.5885	66.6301	23.5436	37.7491	7.68789	62.7862			32.3938	29.5961	29.4037	3.40247	67.7364	76.0231			57.3835		27.2753
A0A7P0T8D1	Angiotensinogen	AGT	A0A7P0T8D1;A0A7P0TBH1;B0ZBE2;P01019	A0A7P0T8D1;A0A7P0TBH1;B0ZBE2;P01019	AGT	Angiotensinogen;Angiotensinogen;Angiotensin 1-10;Angiotensinogen	A0A7P0T8D1_HUMAN;A0A7P0TBH1_HUMAN;B0ZBE2_HUMAN;ANGT_HUMAN	18	1017.08	1178.51	882.555	1591.35	1148.66	938.335	1023.9	1078.22	804.187	1176.8	794.061	772.208	573.228	659.209	616.736	621.654	693.554	606.53	940.468	696.229	644.666	665.047	869.236	1066.91	1337.9	1092.72	1193.25	1131.5	1080.47	959.392	1155.99	829.461	1164.14	710.704	638.318	680.561	589.013	792.261	936.867	1257.97	480
A0A7P0TAB0	Serine/threonine-protein kinase/endoribonuclease IRE1	ERN1	A0A7P0TAB0;O75460	A0A7P0TAB0;O75460	ERN1	Serine/threonine-protein kinase/endoribonuclease IRE1	A0A7P0TAB0_HUMAN;ERN1_HUMAN	1	118.247	508.999	1715.55	346.723		3706.24	1010.47	2208.47	1003.78	929.725	17428.7	11343.3	9411.44	15817.1	18447.8	14932.7	11078.7	12764.7	4710.22	9710.72	10340.6	14128.9	7698.24	985.964	1123.25	307.531	119.616	2176.57	1279.29	111.862	2763.83	972.609	2616.47	211.902	16488.8	11808.4	18468.9	12628.3	8766.5	20116.7	8108.68
A0A7P0TAE1	Endoplasmin	HSP90B1	A0A7P0TAE1;A0A7P0TAT8;H0YIV0;P14625;Q5CAQ5;V9HWP2	A0A7P0TAE1;A0A7P0TAT8;H0YIV0;P14625;Q5CAQ5;V9HWP2	HSP90B1;HSP90B1;HSP90B1;HSP90B1;TRA1;HEL-S-125m	Endoplasmin;Endoplasmin;Endoplasmin;Endoplasmin;Epididymis secretory sperm binding protein;Epididymis luminal protein 35	A0A7P0TAE1_HUMAN;A0A7P0TAT8_HUMAN;H0YIV0_HUMAN;ENPL_HUMAN;Q5CAQ5_HUMAN;V9HWP2_HUMAN	19	93.0724	62.588	73.1344	99.9659	74.7002	43.4086	54.4108	66.435	67.6319	71.8114	82.0737		841.573						56.0724	51.6456	70.2142		120.582	54.0459	37.6552	35.6515	116.509	129.422		49.7345	58.3623	85.1241	72.6798	139.985	121.484		112.528	96.3719
A0A7P0TAN7	4F2 cell-surface antigen heavy chain	SLC3A2	A0A7P0TAN7;A0A7P0Z4A0;A0A7P0Z4P5;B4E2Z3;F5GZS6;J3KPF3;P08195	A0A7P0TAN7;A0A7P0Z4A0;A0A7P0Z4P5;B4E2Z3;F5GZS6;J3KPF3;P08195	SLC3A2;SLC3A2;SLC3A2;;SLC3A2;SLC3A2;SLC3A2	4F2 cell-surface antigen heavy chain;4F2 cell-surface antigen heavy chain;4F2 cell-surface antigen heavy chain;cDNA FLJ54090, highly similar to 4F2 cell-surface antigen heavy chain;4F2 cell-surface antigen heavy chain;4F2 cell-surface antigen heavy chain;4F2 cell-surface antigen heavy chain	A0A7P0TAN7_HUMAN;A0A7P0Z4A0_HUMAN;A0A7P0Z4P5_HUMAN;B4E2Z3_HUMAN;F5GZS6_HUMAN;J3KPF3_HUMAN;4F2_HUMAN	8	69.2208	65.2844	115.084	71.5275	87.8417	119.683	67.5669	90.8868	90.8812	91.0385	35.5753	7.79297	31.3443	35.0729	33.5218	17.0369	27.2452		23.6739	44.2612	217.669		67.1104	40.5907	103.522	98.0454	20.8144	89.3974	85.6498	85.2044	93.4972	111.019	90.1583	16.2351	50.8078	22.8913	40.1188			19.7397	25.8658
A0A7R9MSB7	Iglv2-14*0x (Fragment)	IGLV2-14	A0A7R9MSB7;A0A7T0PYV4;P01706;Q5NV84	A0A7R9MSB7;A0A7T0PYV4;P01706;Q5NV84	IGLV2-14;;IGLV2-11;V1-3	Iglv2-14*0x (Fragment);Immunglobulin lambda chain variable region (Fragment);Immunoglobulin lambda variable 2-11;V1-3 protein (Fragment)	A0A7R9MSB7_HUMAN;A0A7T0PYV4_HUMAN;LV211_HUMAN;Q5NV84_HUMAN	1	552.56	336.032	196.867	140.965	449.696	263.029	2973.89	85.3176		1163.4		1192.67		140.776				360.34	491.751		63.8608		600.796	59.9389	354.413	46.2473	318.271	84.5915	1431.64	59.8182	212.747	74.7723					62.4429	83.2087		428.795
A0A7T0LN34	Immunglobulin heavy chain variable region (Fragment)		A0A7T0LN34	A0A7T0LN34		Immunglobulin heavy chain variable region (Fragment)	A0A7T0LN34_HUMAN	4	821.017	623.749	586.665	1289.11	3046.19	614.51	283.509	136.711	53.3528	3171.39	934.569	2042.57	2987.54	3789.42	1590.12	1074.47	2687.12	3207.81	1085.26	971.021	1697.15	2517.37	1600.48	490.381	405.381	255.878	1046.19	384.925	1109.21	183.73	350.359	63.8063	631.398	1726.37	973.147	1734.82	538.862	2270	1274.87	1535.05	438.294
A0A7T0LN43	Immunglobulin heavy chain variable region (Fragment)		A0A7T0LN43	A0A7T0LN43		Immunglobulin heavy chain variable region (Fragment)	A0A7T0LN43_HUMAN	3					184.982	197.41					4743.98	1334.44	1320.01	1440.45	2467.4	4259.5	690.268	1148.72	697.408	837.182	966.757	677.878	1497.6		276.54		184.853	2011.09					59.1796	1229.24	514.846	1333.05	7980.58	1705.03	2082.4	1256.26	1499.91
A0A7T0LN73	Immunglobulin heavy chain variable region (Fragment)		A0A7T0LN73	A0A7T0LN73		Immunglobulin heavy chain variable region (Fragment)	A0A7T0LN73_HUMAN	1		493.729	350.353	343.652	1513.3	345.113	111.186				669.738	551.534	710.711	1090.48	624.009	1281.19			396.52	690.913			655.174	141.71	240.59	121.004	593.762	162.089	627.896		89.1992	123.217	409.04	1339.9	587.898	238.83	517.458	1888.13	901.455	188.339	538.386
A0A7T0LN77	Immunglobulin heavy chain variable region (Fragment)		A0A7T0LN77	A0A7T0LN77		Immunglobulin heavy chain variable region (Fragment)	A0A7T0LN77_HUMAN	1	286.218	200.933	259.663	852.858	1162.4	868.666		145.139		152.783	3706.66	695.04	1241.8	1547.55	2720.02	2309.43	2071.75	1961.78	659.177	1151.08	387.834	2380.01	1238.04	285.764	212.495	409.756	1425.59	175.151	1150.99	289.72	230.343	114.907	260.701	1025.29	2253.97	829.071	3248.9	2502.46		2201.17	2847.9
A0A7T0LN80	Immunglobulin heavy chain variable region (Fragment)		A0A7T0LN80	A0A7T0LN80		Immunglobulin heavy chain variable region (Fragment)	A0A7T0LN80_HUMAN	1	3.94097		29.528		85.7798		5.51162				123.725	112.199	124.012	139.831	81.7687	50.8165	51.7906	121.274	72.4459	147.746	260.303	167.695	98.648						26.2609				33.3615	156.956	186.17	146.488	162.26	151.405	67.0659	87.8164	175.16
A0A7T0LN85	Immunglobulin heavy chain variable region (Fragment)		A0A7T0LN85;A0A7T0PWY5	A0A7T0LN85;A0A7T0PWY5		Immunglobulin heavy chain variable region (Fragment)	A0A7T0LN85_HUMAN;A0A7T0PWY5_HUMAN	1	33.6121		80.5291	20.7649	98.4975	47.6994	55.4956			39.0647	1222.33	1010.48	990.174	1167.55	694.884	841.964	1127.12	1185.7	290.361	595.478	1775.77	1172.22	655.247	46.3962	44.3388	68.1668	48.1613	43.8803	86.9832	80.2002	66.2532	44.3331	76.8696	2076.72	1416.61	2128.29	999.74	575.083	702.766	917.675	1128.9
A0A7T0LN90	Immunglobulin lambda chain variable region (Fragment)		A0A7T0LN90	A0A7T0LN90		Immunglobulin lambda chain variable region (Fragment)	A0A7T0LN90_HUMAN	2	66.9527	222.346		68.6516	456.426	245.62					1853.6	714.075	97.6021	310.582	295.106	875.763	608.352	438.429	186.609	203.314	390.64	442.58	439.803	115.414	47.1829			98.5543	175.305	116.738	133.15			307.969	625.726	622.229	734.389	901.562	1405.99	371.712	905.683
A0A7T0LN93	Immunglobulin heavy chain variable region (Fragment)		A0A7T0LN93	A0A7T0LN93		Immunglobulin heavy chain variable region (Fragment)	A0A7T0LN93_HUMAN	1	131.346	282.948	105.597	219.499	621.926	380.396	204.971	119.279		59.3485	7383.6	3731.77	4068.53	688.809	3121.33	2733.95	1552.9	986.994	1655.87	2509.11	2799.47	1710.61	1669.92	1383.07	728.718	362.014	1047.28	493.592	521.515		299.717	221.611	993.824	3649.04	2106.41	6193.09	2638.96	6133.59	4488.87	1479.85	4919.7
A0A7T0LNA6	Immunglobulin heavy chain variable region (Fragment)		A0A7T0LNA6	A0A7T0LNA6		Immunglobulin heavy chain variable region (Fragment)	A0A7T0LNA6_HUMAN	2			27.5271	30.1439	217.593	135.724	41.5742				514.4	1236.36	846.579	822.988	1073.23	1878.5	688.052	1034.95	224.333	1200.8	1366.62	1403.65	749.589	55.9394	69.8436		58.681	168.09	246.062	164.309	32.5535	61.1085	167.52	1513.19	1758.45	2656.8	1118.51	733.814	1281.17	1275.23	597.544
A0A7T0LNC6	Immunglobulin heavy chain variable region (Fragment)		A0A7T0LNC6	A0A7T0LNC6		Immunglobulin heavy chain variable region (Fragment)	A0A7T0LNC6_HUMAN	1		175.339		160.699	406.2					160.44	843.289	1103.45	1076.8	1359.07	460.163	690.336	355.053	614.807	1105.42	500.334	793.054	561.353	647.863						571.038					4750.43	765.705	612.328	594.668	1447.05	1704.3	434.057	1257.53
A0A7T0LND4	Immunglobulin heavy chain variable region (Fragment)		A0A7T0LND4	A0A7T0LND4		Immunglobulin heavy chain variable region (Fragment)	A0A7T0LND4_HUMAN	3	1945.36	404.622	448.076	1528.54	3258.75	2129.32	1770.19	723.818	475.835	1069.01	9474.5	8751.1	8749.43	8937.54	8059.88	9244.99	7994	7384.68	7894.87	7727.34	5455.15	8092.03	5069.05	1321.57	1397.69	1089.79	2422.1	1262.94	3496.26	1187.31	1665.64	680.395	2077.91	9478.85	10585.9	10093.3	10060.5	11732.6	10956.1	11589.4	11365.5
A0A7T0LNE7	Immunglobulin heavy chain variable region (Fragment)		A0A7T0LNE7	A0A7T0LNE7		Immunglobulin heavy chain variable region (Fragment)	A0A7T0LNE7_HUMAN	1			183.425		63.9326					17.2078	203.607	113.374	233.36	347.68	93.8211	111.298	121.034	651.011	206.417	190.426	61.6436	154.195	183.495	87.6797	70.402		29.8512			137.104	228.398		292.034	1070.32	526.274	175.727	100.456	573.264	265.777	73.425	540.165
A0A7T0LNE9	Immunglobulin kappa chain variable region (Fragment)		A0A7T0LNE9	A0A7T0LNE9		Immunglobulin kappa chain variable region (Fragment)	A0A7T0LNE9_HUMAN	4	539.228	254.734	214.126	384.877	446.796	344.969	423.148	162.661	142.442	127.732	1603.89	1577.22	1593.17	1330.52	1181.59	1320.66	1167.11	1668.02	728.145	1003.92	810.116	663.688	804.034	910.617	344.335	381.688	331.666	316.857	441.382	436.842	503.382	262.674	711.836	2658.71	774.212	938.503	838.279	2052.67	1347.69	1150.71	1718.63
A0A7T0LNF5	Immunglobulin kappa chain variable region (Fragment)		A0A7T0LNF5	A0A7T0LNF5		Immunglobulin kappa chain variable region (Fragment)	A0A7T0LNF5_HUMAN	1					94.9017	37.0225	13.7318	11.1385			240.865	343.328		288.02	734.185	447.632	335.566	390.513		284.329	289.265	92.9805	257.391	65.1199			51.7821	47.4132	48.9008	41.5372	58.1204		88.7851	641.33	337.307	311.119	99.2608	310.689	287.208	679.823
A0A7T0LNF6	Immunglobulin kappa chain variable region (Fragment)		A0A7T0LNF6	A0A7T0LNF6		Immunglobulin kappa chain variable region (Fragment)	A0A7T0LNF6_HUMAN	3	1099.81	1254.76	1188.94	3066.83	3703.33	1313.82	770.077	670.815	471.306	1584.99	3858.85	5123.46	4303.28	6063.74	4634.97	1944.9	2783.23	2066.12	3056.57	3497.55	1971.83	1606.3	2547.07	669.158	537.84	985.781	1625.23	1111.42	1983.65	515.018	722.142	274.982	1438.87	6658.66	2551.04	2184.75	2162.88	7298.54	3085.32	3095.39	2829.44
A0A7T0LNF8	Immunglobulin lambda chain variable region (Fragment)		A0A7T0LNF8	A0A7T0LNF8		Immunglobulin lambda chain variable region (Fragment)	A0A7T0LNF8_HUMAN	1		206.107	125.705	239.853	306.266	176.655		316.919		117.114	1092.14	2313.95	2753.87	1162.83	3453.46	1320.22	551.773	876.758	257.2	1141.14	991.435	714.738	953.586		148.753		163.121	267.142	312.758		181.865		344.152	2588.39	726	656.7	518.547	1432.1	3019.25	1071.4	2735.95
A0A7T0LNI2	Immunglobulin kappa chain variable region (Fragment)		A0A7T0LNI2	A0A7T0LNI2		Immunglobulin kappa chain variable region (Fragment)	A0A7T0LNI2_HUMAN	3	288.399	391.938	355.979	218.668	885.459	561.145	212.393	107.667	74.0219	159.97	1575.01	3038.44	1638.59	2162.02	1842.81	2147	1554.54	1490.75	568.479	2983.25	2528.43	2021	1218.45	541.723	462.938	383.484	653.843	573.74	841.781	552.251	703.813	278.598	1077.94	4055.7	1544.72	2909.37	1915.42	3690.27	2699.71	2445.75	2473.4
A0A7T0LNJ3	Immunglobulin heavy chain variable region (Fragment)		A0A7T0LNJ3	A0A7T0LNJ3		Immunglobulin heavy chain variable region (Fragment)	A0A7T0LNJ3_HUMAN	1	313.869	922.182	290.16	413.909	156.521	148.38	1687.82	59.4219	133.637	519.145	420.715	277.105	1132.4	710.234	329.546	353.095	238.295	241.533	700.363	292.248	400.355	1319.41	502.743	656.953	466.593	395.7	185.898	1286.5	406.606	601.991	723.076	641.521	885.013	5146.97	415.298	217.42	388.719	1295.48	443.665	1577.9	307.342
A0A7T0LNK4	Immunglobulin lambda chain variable region (Fragment)		A0A7T0LNK4	A0A7T0LNK4		Immunglobulin lambda chain variable region (Fragment)	A0A7T0LNK4_HUMAN	2	636.018	308.69	972.59	407.764	3038.6	602.805	155.956	284.171	185.106	117.212	279.233	206.641	111.865	699.884	403.221					257.627			541.711	38.0565	1146.79	456.71	200.194	725.561	866.728	532.705	823.243	356.715	458.617	306.037	972.141			151.304	69.4984	153.573	227.885
A0A7T0LNK9	Immunglobulin heavy chain variable region (Fragment)		A0A7T0LNK9	A0A7T0LNK9		Immunglobulin heavy chain variable region (Fragment)	A0A7T0LNK9_HUMAN	1		28.4821	46.6907		649.183	110.936		31.0891			2233.36	617.161	112.147	994.048	467.255	741.08	609.761	236.09	326.507			257.882	497.445	279.899	48.1536	40.3316	53.4995	69.3101	71.0294		157.083	50.6182	203.772	350.715	228.372	178.84	564.394	951.392	676.401	408.114	737.272
A0A7T0LNN4	Immunglobulin kappa chain variable region (Fragment)		A0A7T0LNN4	A0A7T0LNN4		Immunglobulin kappa chain variable region (Fragment)	A0A7T0LNN4_HUMAN	4	412.294	690.004	526.441	408.476	1105.43	680.846	215.852	233.698	201.524	385.662	1207.78	2767.05	1544.4	2005.18	1190.69	1895.71	1750.77	1082.84	1682.17	1301.49	1070.39	627.939	1044.85	665.221	426.358	647.725	871.76	499.529	1421.71	597.256	806.93	402.47	947.891	2278.49	1612.21	1078.44	2242.33	4400.55	1470.61	1103.15	1203.96
A0A7T0LNR4	Immunglobulin kappa chain variable region (Fragment)		A0A7T0LNR4	A0A7T0LNR4		Immunglobulin kappa chain variable region (Fragment)	A0A7T0LNR4_HUMAN	1		123.222	41.4423		250.938	130.972				180.873	2150.62	798.612	398.972	1071.18	295.772	553.964	2013.83	537.294	580.894	2652.33	379.252	360.119	736.487	236.422	317.742		319.355	153.558		326.35	400.979		451.474	1683.84	522.708	397.224	719.151	1245.16	749.391	732.932	861.887
A0A7T0LNS5	Immunglobulin heavy chain variable region (Fragment)		A0A7T0LNS5	A0A7T0LNS5		Immunglobulin heavy chain variable region (Fragment)	A0A7T0LNS5_HUMAN	1		598.571		224.439	102.614		61.226				2319.81	3479.27	2041.93	2281.51	1896.05	2745.74	2462.49	1717.83	4755.71	1555.07	2239.07	1186.85	1854.26	49.095			213.489							3089.79	1613.42	2291.12	1836.38	2559.63	2828.51	2511.9	2959.47
A0A7T0LNS8	Immunglobulin heavy chain variable region (Fragment)		A0A7T0LNS8	A0A7T0LNS8		Immunglobulin heavy chain variable region (Fragment)	A0A7T0LNS8_HUMAN	1	193.032	15.7633		35.2206	315.504	103.68		22.3		13.3876	109.443	76.5111	71.4225		55.9105		76.566			419.122			115.989	153.242	115.084	33.6523	48.2049	46.2752	135.851	54.494	96.1975	22.1433	200.679	165.932		109.051	95.3328	45.8852	73.7868	95.1479	145.941
A0A7T0LNT1	Immunglobulin lambda chain variable region (Fragment)		A0A7T0LNT1	A0A7T0LNT1		Immunglobulin lambda chain variable region (Fragment)	A0A7T0LNT1_HUMAN	3	250.153	111.516	99.3389	76.649	860.31	140.614		120.199	81.3976		360.318	463.386	480.421	494.474	856.315	279.662	258.903	119.927	633.006	381.206	420.87	426.915	345.779	449.062	171.974	151.028	275.582	236.532	392.904	89.1455	271.737	135.282	297.192	637.823	652.731	198.813	342.532	915.878	268.356	310.326	404.47
A0A7T0LNV2	Immunglobulin kappa chain variable region (Fragment)		A0A7T0LNV2	A0A7T0LNV2		Immunglobulin kappa chain variable region (Fragment)	A0A7T0LNV2_HUMAN	1	195.383	573.03	72.6092	489.348	1049.12	219.492	349.731	125.996	26.0042		221.215	1050.17	191.649		581.661	923.548	1352.28	614.837	1159.85	365.871	1731.31	2123.35	670.823	370.116	60.0633	72.1862	373.686	74.7215	257.731		23.2154	46.0516	92.5526	2242.25	758.006	1919.33	895.284	1062.98	1520.08	249.466	715.103
A0A7T0LNW6	Immunglobulin kappa chain variable region (Fragment)		A0A7T0LNW6	A0A7T0LNW6		Immunglobulin kappa chain variable region (Fragment)	A0A7T0LNW6_HUMAN	1		63.2384	84.9795	287.746	600.044						1824.35	1119.59	1134.48	2214.27	1704.31	1303.46	1572.37	1114.65	1877.02	1138.53	1130.28	834.556	1125.24				207.735							990.511	1062.6	1023.72	916.821	1805.8	1444.77	1312.03	1349.98
A0A7T0LNX4	Immunglobulin heavy chain variable region (Fragment)		A0A7T0LNX4	A0A7T0LNX4		Immunglobulin heavy chain variable region (Fragment)	A0A7T0LNX4_HUMAN	2		256.691			311.607						467.312	678.85	316.708	969.504	501.253	1211.81	1344.97	566.716	450.316	752.188	488.075	151.053	604.789	284.502	297.636		73.9242							1991.66		489.415	584.636	928.034	527.597
A0A7T0LP02	Immunglobulin lambda chain variable region (Fragment)		A0A7T0LP02;P01703;Q5NV69	A0A7T0LP02;P01703;Q5NV69	;IGLV1-40;V1-13	Immunglobulin lambda chain variable region (Fragment);Immunoglobulin lambda variable 1-40;V1-13 protein (Fragment)	A0A7T0LP02_HUMAN;LV140_HUMAN;Q5NV69_HUMAN	3	429.533	180.534	520.687	223.083	734.329	423.133	107.094	206.847	92.2058	819.587	118.689	236.336	330.868	178.684	313.12	55.8501	173.56	76.8292	138.479	208.505	225.004	140.403	269.698	442.734	261.004	168.805	366.626	395.072	783.254	241.228	409.596	217.329	993.748	361.004	75.4818	125.803	140.961	559.811	82.5855	206.995	54.4312
A0A7T0LP04	Immunglobulin heavy chain variable region (Fragment)		A0A7T0LP04	A0A7T0LP04		Immunglobulin heavy chain variable region (Fragment)	A0A7T0LP04_HUMAN	1	180.097	162.481	92.0031		169.974	223.746	66.364			155.977	530.209	424.977	509.195	549.061	273.286	389.206	505.961	303.471	299.585	415.82	296.467	158.785	300.351	216.645	145.219		301.365	129.309	366.119				177.996	424.052			349.389	976.679	539.302	508.848	201.07
A0A7T0LP12	Immunglobulin lambda chain variable region (Fragment)		A0A7T0LP12	A0A7T0LP12		Immunglobulin lambda chain variable region (Fragment)	A0A7T0LP12_HUMAN	1		118.62	106.355	49.6744	366.383	196.923		33.5329	21.088		3747.32	5269.6	965.482	1732.5	1655.79	1495.89	2798.91	1498.02	1392.44	1867.88	3344.85	2169.77	1517.42	208.025	122.082	58.519	80.1583	124.212	154.135	178.293	262.612	50.7624	220.026	2174.05	1782.27	1395.53	1708.96	1990.43	2238.71	2251.68	1801.06
A0A7T0LP37	Immunglobulin kappa chain variable region (Fragment)		A0A7T0LP37	A0A7T0LP37		Immunglobulin kappa chain variable region (Fragment)	A0A7T0LP37_HUMAN	1		193.717	659.185		435.856	356.535			179.195		4060.41	7547.57	6562.54	7263.39	5774.06	4270.56	3810.07	2025.61	1784.96	4805.16	2389.46	3148.55	3250.99	516.061	189.268		496.309		321.259		786.436		864.036	7489.13	7096.62	4251.9	2814.15	4008.28	11339.8	4746.52	5028.53
A0A7T0LP55	Immunglobulin heavy chain variable region (Fragment)		A0A7T0LP55;A0A7T0PYM9	A0A7T0LP55;A0A7T0PYM9		Immunglobulin heavy chain variable region (Fragment)	A0A7T0LP55_HUMAN;A0A7T0PYM9_HUMAN	1	686.716	1765.34	1463.4	311.292	1826.66	930.236	227	258.816	114.294	165.91	4164.23	7727.25	8505.35	7850	5178.18	6361.31	6062.48	7825.71	1548.55	6055.27	11652.1	7592.26	4012.38	902.885	722.734	286.298	784.132	825.434	1494.63	641.972	854.112	607.893	1377.35	6597.91	7705.67	7163.21	4893.6	5713.36	4940.56	6135.71	5910.14
A0A7T0LP64	Immunglobulin heavy chain variable region (Fragment)		A0A7T0LP64	A0A7T0LP64		Immunglobulin heavy chain variable region (Fragment)	A0A7T0LP64_HUMAN	1	162.161	110.219	238.633	193.063	281.061	137.399								192.137	408.831	446.682	379.134	1090.47				435.345	339.595		114.604	115.48			514.719	165.078	154.753		61.0724	511.424	345.185	491.343		554.011	458.57	273.833	436.523
A0A7T0PWU2	Immunglobulin heavy chain variable region (Fragment)		A0A7T0PWU2	A0A7T0PWU2		Immunglobulin heavy chain variable region (Fragment)	A0A7T0PWU2_HUMAN	2	438.169	337.644	508.316	316.982	1369.61	1666.25	139.889	121.825		112.23	2497.58	729.558	893.677	920.219			388.081	2029.91	3239.15		4452.38	6414.08	1476.42	184.731	899.13	404.658	294.802	322.495	1286.12		261		408.966	2364.52	1510.26			2572.15	3811.51	1948.76	1426.59
A0A7T0PWY8	Immunglobulin heavy chain variable region (Fragment)		A0A7T0PWY8	A0A7T0PWY8		Immunglobulin heavy chain variable region (Fragment)	A0A7T0PWY8_HUMAN	1	184.872	54.996	91.6059	131.198	225.56	242.747	110.27		23.4449	79.4553	920.54	653.098	998.621	1525.66	1693.72	2043.76	654.259	1687.93	290.314	2130.65	157.78	253.841	674.015	72.6684		71.6262	309.581	89.9614	331.495				187.039	1516.51	333.947	1191.02	718.716	4771.56	1213.19	2080.29	986.367
A0A7T0PX09	Immunglobulin lambda chain variable region (Fragment)		A0A7T0PX09;A2MYD6;A2NYV4;P01709	A0A7T0PX09;A2MYD6;A2NYV4;P01709	;V1-2;;IGLV2-8	Immunglobulin lambda chain variable region (Fragment);V1-2 protein (Fragment);Light chain Fab (Fragment);Immunoglobulin lambda variable 2-8	A0A7T0PX09_HUMAN;A2MYD6_HUMAN;A2NYV4_HUMAN;LV208_HUMAN	1	306.369	290.91	280.75	273.889	500.211	299.451	151.351	262.052	185.981	206.921	1200.23	1372.92	714.455	1116.42	1344.75	466.747	754.76	509.164	1822.8			970.611	651.537	624.901	157.701		671.476	55.6288	1060.43	78.6161	78.7433	225.997	288.232	791.561	1183.22	579.101	928.435	1577.7	1384.79	1873	886.439
A0A7T0PX19	Immunglobulin lambda chain variable region (Fragment)		A0A7T0PX19	A0A7T0PX19		Immunglobulin lambda chain variable region (Fragment)	A0A7T0PX19_HUMAN	1	324.215	385.372	443.22	99.8726	681.817	436.513	161.734	122.795			307.369	556.259	211.414		262.267	255.582	291.213	495.932	123.032	317.769	610.684	419.12	342.43	2270.35	324.06	114.685	493.331	248.619	438.391	155.233	293.17		426.821	392.559	319.267	358.071	307.456		400.748	263.974	346.27
A0A7T0PXH5	Immunglobulin heavy chain variable region (Fragment)		A0A7T0PXH5	A0A7T0PXH5		Immunglobulin heavy chain variable region (Fragment)	A0A7T0PXH5_HUMAN	1	574.197	604.392	520.68	653.66	2347.02	479.224		103.521		214.176	5026.94	3628.05	3300.53	2489.8	1472.78	5198.64	1924.52	3686.35	3227.72	3160	4095.35	3214.7	2296.11	446.733	315.146	150.216	1464.38	573.764	1664.89	170.805	311.587	209.211	274.433	5715.46	6081.16	2083.66	2318.8	7659.55	5852.91	3402.81	4779.73
A0A7T0PXM9	Immunglobulin kappa chain variable region (Fragment)		A0A7T0PXM9	A0A7T0PXM9		Immunglobulin kappa chain variable region (Fragment)	A0A7T0PXM9_HUMAN	1	913.175	1558.54	1950.85	996.661	3072.64	2777.59	911.183	867.593	435.882	783.269	1401.47	3419.69	133.018	601.421	2618.7	676.455	1680.26	942.829	9211.32	1746.63	3013.66	2730.96	1929.26	1575.31	1180.94	852.002	891.748	774.792	3604.14	1866.64	1936.86	837.182	2265.97	4508.89	1112.86	1888.26	974.05	17220.4	1789.82	108.502	454.823
A0A7T0PXT4	Immunglobulin heavy chain variable region (Fragment)		A0A7T0PXT4	A0A7T0PXT4		Immunglobulin heavy chain variable region (Fragment)	A0A7T0PXT4_HUMAN	2	537.804	460.552	348.789	367.666	1633.03	1153.29	544.62	262.188	145.136	246.859	865.864	998.863	1001.3	541.556	894.714	495.105	261.694	440.13	326.588	267.898	360.028	323.729	567.155	385.543	472.876	177.958	408.194	276.577	563.367	128.099	234.577	84.173	983.64	445.985	345.209	395.567	631.426	2353.67	1215.14	706.123	967.763
A0A7T0PXU8	Immunglobulin heavy chain variable region (Fragment)		A0A7T0PXU8	A0A7T0PXU8		Immunglobulin heavy chain variable region (Fragment)	A0A7T0PXU8_HUMAN	2	272.097	168.314	674.581	413.17	1629.2	1112.54	265.553	758.018		123.587	5558.81	4802.91	1462.98	3596.36	2881.22	2526.03	1437.57	2350.07	1029.71	1953.64	1613.99	3204.83	1801.67	267.154	1129.07	275.473	1301.32		791.299	282.552	356.954	403.358	1013.14	10886.5	2325.47	2373.01	3762.36	11710.8	2003.92	563.106	4457.76
A0A7T0PYI0	Immunglobulin heavy chain variable region (Fragment)		A0A7T0PYI0	A0A7T0PYI0		Immunglobulin heavy chain variable region (Fragment)	A0A7T0PYI0_HUMAN	1	26.9636		34.656		184.38	60.8024	423.258	12.3463		757.992	11433.1	11013	524.958	230.326	13719.8	11994.6	10454	19405.1	7225.53	13176.6	2763.04	8432.59	5888.06				57.9097		119.578		97.3245		97.5253	15312.5	12473	171.451	13889.7	405.575	12506.5	10265.9	315.169
A0A7T0PYI9	Immunglobulin heavy chain variable region (Fragment)		A0A7T0PYI9	A0A7T0PYI9		Immunglobulin heavy chain variable region (Fragment)	A0A7T0PYI9_HUMAN	1	994.919	1140.06	439.216	418.687	1560.19	2815.02				436.266	3667.74	4241.09	4957.66	43973.4	27582.6	2459.41	11546.4	6140.67	19790.2	3706.44	25766	15815.5	9339.56	5425.77	2232.43			2091.13	5568.67	2070.63	2921.78		3483.21	6597.68	3576.44	2853.18	3193.91	4514.78	5607.48	3616.71	3229.41
A0A7T0PYK9	Immunglobulin heavy chain variable region (Fragment)		A0A7T0PYK9	A0A7T0PYK9		Immunglobulin heavy chain variable region (Fragment)	A0A7T0PYK9_HUMAN	1	135.156	195.439	370.965	305.573	710.031	237.583		183.773	65.1063		8416.36	2894.13	2199.26	4502.52	1192.97	3010.99	1524.05	6500.26	2784.64	1124.19	4332.04	2863.59	2177.43	2440.55	439.652		269.466	722.26	614.468	527.426	333.102	354.17	414.907	3431.91	4899.52	4533.98	5907.91	5004.84	5936.07	2491.32	1336.46
A0A7T0PYM8	Immunglobulin kappa chain variable region (Fragment)		A0A7T0PYM8	A0A7T0PYM8		Immunglobulin kappa chain variable region (Fragment)	A0A7T0PYM8_HUMAN	2		214.32	158.081	93.2836	746.973	336.771				246.695	813.706	451.926	401.009	625.433	1649.68	585.929	291.541	282.418	174.709	232.68	652.406	633.271	477.268	213.668	229.455	231.242	251.897	164.533	699.525	62.4795	294.096	406.511	445.804	1179.81	989.961	829.048	1251.77	1317.42	736.249	274.907	823.795
A0A7T0PYN8	Immunglobulin heavy chain variable region (Fragment)		A0A7T0PYN8	A0A7T0PYN8		Immunglobulin heavy chain variable region (Fragment)	A0A7T0PYN8_HUMAN	1	812.94		212.091	527.416	2733.19	813.583	167.945	382.768			1575.52	3055.45	1242.54	1963.11		3338.37	1835.29	945.728	934.866	931.375	252.488		1277.92		402.975		2271.57		1736.97	92.9528			125.101	919.934	1532.42		1916	528.357		2435.85	1940.62
A0A7T0PYP0	Immunglobulin kappa chain variable region (Fragment)		A0A7T0PYP0	A0A7T0PYP0		Immunglobulin kappa chain variable region (Fragment)	A0A7T0PYP0_HUMAN	1					110.468						198.785	527.116	329.887	254.404	110.883	240.071	760.505	104.355	225.982	115.636	95.0381	211.585	252.67											299.66	548.713	139.813	166.031	271.879	465.541	106.774	578.756
A0A7T0PYQ4	Immunglobulin heavy chain variable region (Fragment)		A0A7T0PYQ4	A0A7T0PYQ4		Immunglobulin heavy chain variable region (Fragment)	A0A7T0PYQ4_HUMAN	1		17.8729								23.9335	821.915	1145.02	1038.04	1051.08	545.546	210.631	673.547	210.879	415.811	995.184	666.505	674.226	606.442	45.0556	13.9479						208.192		16.3724	1026.61	1250.85	1093.68	1011.35	1076.86	61.6638	1014.78	1070.65
A0M8Q7	V2-1 protein (Fragment)	V2-1	A0M8Q7;P01715	A0M8Q7;P01715	V2-1;IGLV3-1	V2-1 protein (Fragment);Immunoglobulin lambda variable 3-1	A0M8Q7_HUMAN;LV301_HUMAN	2	81.4497	133.779	61.609	130.76	484.487	184.386	51.6293	115.336	37.8395	104.424	108.327		297.492	135.573	125.795	163.225	111.152	1057.64	159.071	153.82	98.6801	124.014	186.69	112.088	64.8698		146.489	223.962	307.361	135.383	70.2379	42.8391	267.718	202.942	304.388	153.172	456.117	177.484	175.985	81.3627	40.9972
A0N071	Delta globin	HBD	A0N071;P02042	A0N071;P02042	HBD	Delta globin;Hemoglobin subunit delta	A0N071_HUMAN;HBD_HUMAN	5	252.757	422.219	971.015	405.128	328.533	2160.99	381.872	289.581	169.252	2116.14	1552.2	2757.93	1511.57	1509.82	1313.55	1741.04	2977.41	426.456	705.219	2177.03	2101.86	1285.16	1252.58	486.523	447.054	184.815	197.028	505.425	656.6	238.734	926.257	373.186	1456.52	1375.01	1648.77	2779.45	3678.74	1801.46	869.867	2295.04	2965.67
A0N0L8	Inducible T-cell co-stimulator ligand	ICOSLG	A0N0L8;K4DIA0;O75144	A0N0L8;K4DIA0;O75144	ICOSLG	Inducible T-cell co-stimulator ligand;ICOS ligand;ICOS ligand	A0N0L8_HUMAN;K4DIA0_HUMAN;ICOSL_HUMAN	3	119.911	104.006	161.913	55.3345	126.15	73.9732	109.202	115.648	154.591	87.9415	224.196		307.009	285.996	176.451	195.323	150.732	213.417		185.066	199.732		160.347	157.309	95.9284	114.991	107.435	138.151	100.427	113.259	79.0388	70.5171	104.047	185.371	242.686	199.655	303.804	249.923	287.867	245.672	248.852
A0N5G3	Rheumatoid factor G9 light chain (Fragment)	V-lambda-3	A0N5G3	A0N5G3	V-lambda-3	Rheumatoid factor G9 light chain (Fragment)	A0N5G3_HUMAN	2	78.6763	92.8569	102.994	58.13	117.182	99.0051	25.7588	17.3802	23.3708	11.6814	3488.68	2230.27	2154.56	2150.15	589.007	2366.64	1969.55	1240.33	563.225	1902.53	1648.67	2842.82	1080.61	252.988	161.099	71.6478	72.0865	324.257	190.037	75.5882	139.368	81.7435	297.023	3053.41	1001.51	1448.75	2267	2214.81	2163.01	1197.46	2506.36
A0N5G7	Rheumatoid factor D5 heavy chain (Fragment)	VH3	A0N5G7	A0N5G7	VH3	Rheumatoid factor D5 heavy chain (Fragment)	A0N5G7_HUMAN	1	961.871	399.927	288.306	341.979	360.005	287.598				65.3547	2525.07	4234.14	2338.94	4349.24	3278.52	2442.71	10011.5	3403.78	1570.09	3132.52	9752.8	2498.38	2749.62	202.808	182.194	211.898	549.683	379.472	795.377		433.266	295.029	574.207	1807.12	2073.15	1892.39	1852.36	1763.58	3576.43	2852.59	4910.5
A0N7J6	REV25-2 (Fragment)		A0N7J6	A0N7J6		REV25-2 (Fragment)	A0N7J6_HUMAN	2	35.4086	26.2681	27.366	29.4085	58.282	51.4576	537.498		21.1374		1507.84	1578.21	1180.55		720.068	1196.59	675.219	1287.74	500.731	680.296	260.497	1716.88	636.392		60.2628	53.0327	201.149	75.9989	84.4374	49.9891	108.353		105.589	2621.47	1203.09	1035.61	301.17	1231.5	793.627	1668.64	1577.47
A0PJA6	TF protein (Fragment)	TF	A0PJA6	A0PJA6	TF	TF protein (Fragment)	A0PJA6_HUMAN	1	803.64	1227.09	448.598	112.427	532.794	343.371	295.226	509.312	663.825	188.246	449.146	492.867	174.85	958.122		365.178	207.518	485.78	2675.37	181.765	472.597	484.196	574.853	273.009	268.595	223.723	323.185	287.755	636.134	732.195	171.857	410.754	474.598	488.859		260.103	198.781	2397.68	1171.56	153.035	272.218
A2IPI4	HRV Fab 025-VL (Fragment)		A2IPI4	A2IPI4		HRV Fab 025-VL (Fragment)	A2IPI4_HUMAN	3	134.399	227.342	449.998	153.73	514.637	252.349	49.1006	72.7431	150.618	387.3	1213.17	1652.99	1423.44	1894.32	2059.78	796.951	969.855	2062.96	714.185	1407.37	457.992	745.54	808.672	569.595	224.306	246.442	346.814	347.022	440.571	162.964	343.344	82.0037	416.84	802.612	1503.43	935.842	593.786	2098.68	1517.35	524.265	906.424
A2J1M3	Rheumatoid factor RF-ET5 (Fragment)		A2J1M3	A2J1M3		Rheumatoid factor RF-ET5 (Fragment)	A2J1M3_HUMAN	2					96.6199	190.032				69.476	1892.63	4750.99	2930.26	2480.83	2266.38	1890.1	2099.22	1831.37	270.165	2347.35	617.734	2839.43	1771.51				117.25					64.0389		2343.96	2999.85	813.993	1627.51	1396.89	2816.79	983.424	1414.79
A2J1M8	Rheumatoid factor RF-IP12 (Fragment)		A2J1M8	A2J1M8		Rheumatoid factor RF-IP12 (Fragment)	A2J1M8_HUMAN	1	319.774	397.841	512.487	395.884	907.41	204.772	49.9254	119.567	17.0237	87.3346	232.33	85.3172	327.553	1226.18	224.954	311.7	270.604	265.07	1092.25	257.759	37.8846	49.6775	336.059	450.443	139.083	188.578	307.331	484.752	1767.56	600.027	388.496	219.66	373.972	1699.15	218.585	208.748	443.906	9048.98	1589.77	1045.72	922.734
A2J1N5	Rheumatoid factor RF-ET6 (Fragment)		A2J1N5	A2J1N5		Rheumatoid factor RF-ET6 (Fragment)	A2J1N5_HUMAN	1	246.18			165.97	452.005	129.121	472.891	79.4952			3402.58	2948.96	2190.73	2362.86	1653.43	2327.24	2239.84	1946.72	1746.06	2186.81	2678.53	2939.68	1676.06	224.164	173.704		668.032		440.267				151.48	2830.84	2801.29	2726.51	3985.61	3377.18	1017.42	3394.84	3347.41
A2JA16	Anti-mucin1 light chain variable region (Fragment)		A2JA16	A2JA16		Anti-mucin1 light chain variable region (Fragment)	A2JA16_HUMAN	1		72.5024	83.8532		145.75	48.7132					2987.53	3615.54	1669.56	3208.64	1814.63	3241.2	2029.07	3295.6	1062.01	1739.87	1729.2	1179.25	1745.18		320.084	384.326								4099.24	3533.36	1978.64	410.436	1376.12	3383.36	801.032	3003.85
A2KBB9	Anti-(ED-B) scFV (Fragment)		A2KBB9;A2KBC0;A2KBC2;A2KBC3;A2KBC4;A2KBC5;A2KBC6;A2KBC7;A2KBC8	A2KBB9;A2KBC0;A2KBC2;A2KBC3;A2KBC4;A2KBC5;A2KBC6;A2KBC7;A2KBC8		Anti-(ED-B) scFV (Fragment);Anti-(ED-B) scFV (Fragment);Anti-(ED-B) scFV (Fragment);Anti-(ED-B) scFV (Fragment);Anti-TN-C scFv (Fragment);Anti-HCS scFv (Fragment);Anti-FactorVIII scFv (Fragment);Anti-IFN-G scFv (Fragment);Anti-TeTox scFv (Fragment)	A2KBB9_HUMAN;A2KBC0_HUMAN;A2KBC2_HUMAN;A2KBC3_HUMAN;A2KBC4_HUMAN;A2KBC5_HUMAN;A2KBC6_HUMAN;A2KBC7_HUMAN;A2KBC8_HUMAN	7	823.322	413.886	570.458	765.693	1601.26	897.223	544.274	349.366	202.885	614.223	3481.79	3331.83	3640	3873.71	3065.6	3626.78	2780.7	3807.74	2439.59	3142.93	2584.56	2185.49	2033.79	643.196	823.262	568.66	821.278	550.432	1370.43	503.195	839.524	827.997	1164.56	4407.22	3449.23	2156.21	3434.93	5212.86	4284.5	2669.43	3413.08
A2MYE1	A30 (Fragment)		A2MYE1;A2MYE2	A2MYE1;A2MYE2	;A30	A30 (Fragment);A30 protein (Fragment)	A2MYE1_HUMAN;A2MYE2_HUMAN	4	125.785	261.53	387.721	227.776	443.744	297.703	129.716	85.497	127.881	150.403	1687.36	2043.06	2151.86	1883.37	1772.07	2114	1373.59	2480.85	1225.15	1546.96	1003.67	741.058	1011.85	455.968	287.552	221.897	262.147	370.385	527.387	410.889	447.057	133.733	499.84	2245.27	2502.14	1274.7	2083.73	3573.01	2164.16	1455.48	1682.73
A2N2F4	VK3 protein (Fragment)	VK3	A2N2F4	A2N2F4	VK3	VK3 protein (Fragment)	A2N2F4_HUMAN	2	132.922	70.5785	46.286	101.885	766.264	101.966	231.907				2721.51	1718.62	1607.24	2801.84	1037.73	1603.41	1633.78	2066.26	625.826	766.593	753.358	1563.2	1071.11				97.3789			43.5741	89.2741			1690.29	3156.81	1040.96	3816.29	1943.36	1307.86	1749.05	1704.6
A2N2F5	VL4 protein (Fragment)	VL4	A2N2F5	A2N2F5	VL4	VL4 protein (Fragment)	A2N2F5_HUMAN	1		1403.39	71.0155	255.48	309.8	283.919		42.9663			578.09	761.03	210.761	470.668	306.944	751.555	332.394	145.808	489.513		673.816	329.371	436.266			65.8532	146.906	46.857					128.865	1470.15	576.173	581.241	591.737	259.363	770.749	314.28	544.32
A2N7P4	Immunoglobulin mu-chain D-J4-region (Fragment)	IGHM	A2N7P4	A2N7P4	IGHM	Immunoglobulin mu-chain D-J4-region (Fragment)	A2N7P4_HUMAN	3	274.668	641.967	388.988	469.818	788.792	463.971	212.706	144.878	90.2833	609.681	1243.31	2716.46	1598.97	2342.2	2265.35	2287.22	2505.07	1905.72	504.14	2234.7	1602.71	1086.42	1199	1033.34	405.732	673.663	1089.64	835.623	1171.37	239.854	599.386	325.383	383.955	3188.25	2463.21	903.438	2399.07	2673.86	3520.53	2673.15	2211.22
A2NJV5	Immunoglobulin kappa variable 2-29	IGKV2-29	A2NJV5	A2NJV5	IGKV2-29	Immunoglobulin kappa variable 2-29	KV229_HUMAN	1		69.877				212.87	49.0728			59.0253	1047.51	1825.28	823.011	1469.62	2528.66	762.539	1287.93		717.493		899.908	1316.21	933.5	123.512	62.9788		53.3931		58.2933	106.363	84.0949	100.932		1239.93		918.706	295.428	1004.38	1502.77		901.625
A2NKM6	NANUC-1 heavy chain (Fragment)		A2NKM6	A2NKM6		NANUC-1 heavy chain (Fragment)	A2NKM6_HUMAN	1	176.408	247.393	77.8193	87.2813	319.27	161.963					4025.48	2735.76	1517.86	3735.76	845.195	2401.15	2839.25	2077.03	1428.01	433.979	1870.12	4333.85	1628.53	433.235		76.9497	150.622	730.502	163.049	75.5475	200.425		235.405	6417.93	4500.84	3764.72	2879.11	3312.42	978.446	1883.25	3428.59
A2NUT2	Lambda-chain (AA -20 to 215)		A2NUT2	A2NUT2		Lambda-chain (AA -20 to 215)	A2NUT2_HUMAN	3	1267.02	628.706	1440.88	633.03	3176.22	1274.35	1490.28	625.019	154.429	1304.65	439.182	878.453	676.058	988.769	416.376	316.26	594.824	543.555	402.153	494.635	371.488	371.993	840.379	195.668	269.773	334.319	2115.14	449.305	2531.28	81.7185	192.264		1373.26	1287.64	554.512	521.052	499.866	820.448	690.58	633.696	833.066
A2NV55	Precursor (AA -19 to 113) (Fragment)		A2NV55	A2NV55		Precursor (AA -19 to 113) (Fragment)	A2NV55_HUMAN	2	320.309	170.047	481.729	194.232	605.933	219.767	131.445	28511	55.6263	70.9323	4786.18	5475.56	3327.35	1761.5	3592.51	2926.34	1025.91	2683.13	1309.57	1456.54	4438	1882.52	2973.92	185.798	206.466	109.425	211.622	212.148	517.348	138.655	230.667		268.094	5032.11	6042.69	5230.03	3152.31	2890.07	3473.28	4142.14	5524
A2NW98	Rheumatoid factor light chain variable region (Fragment)		A2NW98	A2NW98		Rheumatoid factor light chain variable region (Fragment)	A2NW98_HUMAN	1		341.868	268.844	108.375	1366.72						4811.44	2440.89	3193.87	9300.43	4148.46	2181.98	3240.51	3665.24	2908.83	4510.29	3704.2	2653.96	3052.87	516.279	178.063	123.434	156.141	351.069	306.254			326.29	376.145	9794.13	5105.38	2648.24	3050.96	5082.4	5802	3216.04	5539.76
A2NXP9	K light chain variable region (Fragment)		A2NXP9	A2NXP9		K light chain variable region (Fragment)	A2NXP9_HUMAN	1	171.745	200.09	23.4217		41.6993	474.824		129.065	67.2264	696.663	708.37	489.801	234.976	180.075	308.428	355.525	175.024	548.114	1041.71	1032.43	404.817	175.209	372.96	300.661	133.228	202.161	582.305	265.483	90.7403	171.79	243.279	94.5615	168.694	6789.12	311.287	353.975	439.385	559.717	420.034	723.635	713.627
A2RTY6	Inter-alpha (Globulin) inhibitor H2	ITIH2	A2RTY6;D3DRR6;P19823;Q5T985	A2RTY6;D3DRR6;P19823;Q5T985	ITIH2	Inter-alpha (Globulin) inhibitor H2;Inter-alpha (Globulin) inhibitor H2, isoform CRA_a;Inter-alpha-trypsin inhibitor heavy chain H2;Inter-alpha-trypsin inhibitor heavy chain H2	A2RTY6_HUMAN;D3DRR6_HUMAN;ITIH2_HUMAN;Q5T985_HUMAN	29	1953.52	2314.26	2019.07	2168.6	2399.02	2343.51	2369.48	2253.71	1862.33	2447.4	1020.43	1331.6	1264.01	1114.39	1260.23	1138.8	1117.41	1335.02	1525.18	1217.01	1576.06	1449.08	1703.64	2574.18	2597.27	2616.05	2015.22	2659.71	2071.68	2619.77	2291.7	3015.8	2367.55	1176.1	1337.02	1237.09	1423.31	1081.26	1318.68	1372.1	1133.16
A2VDJ4	GNPTG protein (Fragment)	GNPTG	A2VDJ4;Q9UJJ9	A2VDJ4;Q9UJJ9	GNPTG	GNPTG protein (Fragment);N-acetylglucosamine-1-phosphotransferase subunit gamma	A2VDJ4_HUMAN;GNPTG_HUMAN	4	204.932	203.608	108.91	139.68	122.319	112.099	145.839	180.855	171.865	111.836	206.422	161.775	246.069	98.6684	127.547	177.494	148.367	191.249	136.802	122.689	213.283	346.029	167.197	144.931	131.581	164.852	163.172	126.325	100.112	154.224	156.361	174.269	187.946	144.528	184.452		173.338	95.8821	150.765	95.4762	133.501
A3KPE2	Apolipoprotein C-III	APOC3	A3KPE2;B0YIW2;P02656	A3KPE2;B0YIW2;P02656	APOC3	Apolipoprotein C-III	A3KPE2_HUMAN;B0YIW2_HUMAN;APOC3_HUMAN	3	7406.54	4446.47	4624.09	7959.78	1798.2	3803.83	2105.12	2321.82	835.682	1139.64	16370.6	15019.5	13924	16545.9	12572.9	14860.7	20132.7	20690.2	15491.2	19003.4	22060.9	13531.9	10756.6	2617.37	631.51	837.166	2680.7	511.014	1532.94	2819.33	3045.44	1361.42	1880.26	10881.3	16159	14000.6	15876.8	10339.4	22139	16124.7	16236.1
A5PKX5	Alpha-mannosidase	MAN2A1	A5PKX5;Q16706	A5PKX5;Q16706	MAN2A1	Alpha-mannosidase;Alpha-mannosidase 2	A5PKX5_HUMAN;MA2A1_HUMAN	19	93.0599	90.5215	99.2672	104.172	103.959	116.998	114.29	94.2403	103.861	96.8935	38.1196	47.7319	56.6079	42.2501	40.166	51.1812	47.052	70.005	112.566	41.0893	53.0508	83.4873	77.2986	74.5164	100.496	88.5125	79.775	76.1318	76.6312	88.7675	79.9585	68.7331	78.6339	81.1915	53.1684	54.7513	36.5988	39.5892	44.7833	61.3274	42.7059
A5PL27	CP protein	CP	A5PL27;P00450	A5PL27;P00450	CP	CP protein;Ceruloplasmin	A5PL27_HUMAN;CERU_HUMAN	57	1545.97	1427.88	1230.17	1611.21	1406.42	1718.36	1588.97	2008.62	1081.97	1477.88	909.652	886.757	850.671	1077.95	830.961	741.552	767.705	725.099	1005.23	809.78	955.738	936.637	1163.42	1417.02	1115.4	1294.3	1428.76	1567.77	1248.72	1204.26	1643.14	1375.92	1252.56	781.516	975.1	895.153	822.249	955.777	779.615	787.936	759.995
A5YAK2	Apolipoprotein C-IV	APOC4	A5YAK2;P55056	A5YAK2;P55056	APOC4	Apolipoprotein C-IV	A5YAK2_HUMAN;APOC4_HUMAN	3	214.426	125.169	121.043	99.6395	75.5534	127.274	145.189	239.974	92.3725	190.794	207.514	370.539	203.295	337.93	307.79	259.964	371.896	561.258	319.607	180.475	444.92	204.278	236.405	165.015	60.5961	72.1103	85.0902	76.7451	97.8737	292.039	294.407	84.781	250.519	196.795	220.518	347.852	140.81	238.908	402.01	458.619	292.799
A6XND0	Insulin-like growth factor-binding protein 3	IGFBP3	A6XND0;A6XND1;P17936	A6XND0;A6XND1;P17936	IGFBP3	Insulin-like growth factor-binding protein 3	A6XND0_HUMAN;A6XND1_HUMAN;IBP3_HUMAN	15	289.304	340.857	541.973	308.324	577.326	701.291	440.146	561.198	490.348	546.13	303.166	405.047	200.759	253.873	317.633	298.119	355.338	335.073	144.699	253.796	353.946	241.582	375.451	629.484	520.423	470.703	362.761	341.168	376.584	455.199	550.725	386.922	532.095	198.463	305.361	296.346	303.017	218.518	354.263	415.493	341.807
A6XND9	Beta-2-microglobulin		A6XND9;B4E0X1;F5H6I0;H0YLF3;P61769	A6XND9;B4E0X1;F5H6I0;H0YLF3;P61769	;;B2M;B2M;B2M	Beta-2-microglobulin;Beta-2-microglobulin;Beta-2-microglobulin;Beta-2-microglobulin (Fragment);Beta-2-microglobulin	A6XND9_HUMAN;B4E0X1_HUMAN;F5H6I0_HUMAN;H0YLF3_HUMAN;B2MG_HUMAN	2	4480.61	3746.09	2799.02	7270.94	3134.59	2105.58	3310.55	2700.76	2875.67	3409.34	1599.62	1321.96	1944.15	2036.27	1352.14	2242.1	2020.4	2765.33	1920.87	1568.34	3545.41	2803.63	2770.61	3415.47	2631.42	2602.09	2959.03	3390.75	3483.39	2572.01	2875.9	3499.14	4299.07	3461.99	1684.11	1100.98	1111.57	2624.9	1135.95	1270.77	2600.81
A6XNE2	Adipsin		A6XNE2;K7ERG9;P00746;Q6FHW3	A6XNE2;K7ERG9;P00746;Q6FHW3	;CFD;CFD;DF	Adipsin;Adipsin;Complement factor D;Adipsin	A6XNE2_HUMAN;K7ERG9_HUMAN;CFAD_HUMAN;Q6FHW3_HUMAN	9	377.36	665.248	731.248	584.256	421.662	317.65	334.354	249.679	542.837	381.486	264.116	227.376	376.544	255.941	212.64	273.737	250.34	332.448	165.514	171.82	588.716	291.522	364.386	625.125	537.772	522.026	277.079	455.017	322.147	493.287	389.903	545.902	556.466	473.66	221.656	309.712	240.641	325.712	222.676	251.779	265.594
A8K0D8	cDNA FLJ75412, highly similar to Homo sapiens G protein-coupled receptor 116 (GPR116), mRNA		A8K0D8	A8K0D8		cDNA FLJ75412, highly similar to Homo sapiens G protein-coupled receptor 116 (GPR116), mRNA	A8K0D8_HUMAN	10	64.7735	59.4813	68.4572	53.9754	65.0993	60.9674	50.0781	79.7493	51.0809	53.3966	47.5956	28.1531	44.8763			72.1041		50.9856				85.8478	58.5388	104.425	70.7862	90.587	93.607	25.728	110.403	24.068	57.2784	92.7452	60.3176		45.2259	109.003	88.3122	64.5523		45.0408	63.7672
A8K0R3	Mimecan	OGN	A8K0R3;B4DI63;P20774;Q7Z532	A8K0R3;B4DI63;P20774;Q7Z532	OGN;;OGN;	Mimecan	A8K0R3_HUMAN;B4DI63_HUMAN;MIME_HUMAN;Q7Z532_HUMAN	3	345.524	173.722	138.825	305.537	145.517	89.3104	188.749	103.963	98.7377	125.318	95.6744		116.532		62.2982	86.5472	83.614	133.416	112.582	73.3775		122.189	136.918	65.8231	78.0319	38.4001	187.961	127.441	195.9	43.6968	37.0795	21.6131	112.879	141.69			91.8626	105.125	83.9605	104.451	105.894
A8K104	cDNA FLJ78726, highly similar to Homo sapiens olfactomedin 1 (OLFM1), transcript variant 1, mRNA		A8K104;A8K1K6;Q6IMJ8;Q99784	A8K104;A8K1K6;Q6IMJ8;Q99784	;;OLFM1;OLFM1	cDNA FLJ78726, highly similar to Homo sapiens olfactomedin 1 (OLFM1), transcript variant 1, mRNA;cDNA FLJ76343, highly similar to Homo sapiens olfactomedin 1 (OLFM1), transcript variant 1, mRNA;NOELIN1_V1;Noelin	A8K104_HUMAN;A8K1K6_HUMAN;Q6IMJ8_HUMAN;NOE1_HUMAN	8	99.7625	134.721	102.597	115.761	103.306	96.3015	93.0203	116.348	135.836	163.241	104.102	127.056	72.3413	96.5768	78.1251	92.3196	83.63	118.235	121.165	123.911	123.397	91.054	108.764	153.178	129.109	92.1944	124.732	129.904	172.146	159.991	153.61	215.846	134.414	129.71	87.4396	111.003	128.374	93.8503	93.5091	97.6044	88.3885
A8K1K1	cDNA FLJ76342, highly similar to Homo sapiens carnosine dipeptidase 1 (metallopeptidase M20 family)(CNDP1), mRNA		A8K1K1;Q96KN2	A8K1K1;Q96KN2	;CNDP1	cDNA FLJ76342, highly similar to Homo sapiens carnosine dipeptidase 1 (metallopeptidase M20 family)(CNDP1), mRNA;Beta-Ala-His dipeptidase	A8K1K1_HUMAN;CNDP1_HUMAN	17	381.648	196.815	643.698	532.973	449.112	539.092	235.372	336.171	423.795	456.4	271.043	410.132	356.407	326.795	373.005	230.607	342.408	328.33	357.612	318.739	292.73	354.097	370.772	434.423	549.927	664.972	419.516	191.523	349.597	504.533	448.563	393.547	580.055	172.052	391.278	483.883	436.128	264.323	421.768	283.414	377.622
A8K335	Folate gamma-glutamyl hydrolase		A8K335;Q92820	A8K335;Q92820	;GGH	Folate gamma-glutamyl hydrolase;Gamma-glutamyl hydrolase	A8K335_HUMAN;GGH_HUMAN	10	109.363	92.657	90.7431	94.4592	134.737	90.4638	149.7	122.657	161.039	106.032	61.0932	72.1818	96.131	58.5711	84.0859	63.038	55.9988	157.114	70.3631	93.229	76.6619	98.8391	97.2344	117.293	94.9078	113.582	197.5	177.853	143.913	331.811	101.935	138.993	119.08	70.9983	120.391	86.2079	93.2125	100.849	102.875	73.8987	63.5894
A8K3I0	cDNA FLJ78437, highly similar to Homo sapiens cartilage oligomeric matrix protein (COMP), mRNA		A8K3I0;G3XAP6;P49747	A8K3I0;G3XAP6;P49747	;COMP;COMP	cDNA FLJ78437, highly similar to Homo sapiens cartilage oligomeric matrix protein (COMP), mRNA;Cartilage oligomeric matrix protein;Cartilage oligomeric matrix protein	A8K3I0_HUMAN;G3XAP6_HUMAN;COMP_HUMAN	24	80.9423	72.8621	135.523	39.8448	93.64	85.4136	149.808	109.068	144.694	89.7961	81.9833	76.9847	132.832	67.6286	100.998	92.3461	62.6954	72.4993	104.244	75.5296	97.4044	65.8795	92.3917	90.3206	139.549	156.155	88.8149	150.554	89.9853	110.756	104.277	127.394	79.4327	165.802	90.5784	102.818	54.8081	97.3875	60.9862	88.5375	128.329
A8K5T0	cDNA FLJ75416, highly similar to Homo sapiens complement factor H (CFH), mRNA		A8K5T0	A8K5T0		cDNA FLJ75416, highly similar to Homo sapiens complement factor H (CFH), mRNA	A8K5T0_HUMAN	1	3052.57	10555.7	5806.14		9588.22	7284	8839.78		4600.22		346.729	783.754	1256.45	1417.14	1917				876.046		229.759	638.79	3812.82	1596.84	1325.36			3692.12	1265.93	1884.22	2098.21	7220.55	4272.96	256.544			1139.04	2960.28	1722.45	740.176	316.397
A8K6C9	Insulin-like growth factor II		A8K6C9;P01344	A8K6C9;P01344	;IGF2	Insulin-like growth factor II	A8K6C9_HUMAN;IGF2_HUMAN	3	969.262	719.066	897.504	1132.41	1216.03	1190.17	896.259	841.3	540.854	716.272	227.795	266.757	269.87	67.2552	128.121	260.113	104.373	116.547	81.0331	426.546			553.377	695.17	684.316	780.911	811.799	442.986	723.987	256.991	570.643	514.631	564.433	242.409	236.385	153.591	159.311	78.9591	487.557	184.265	248.722
A8K6K4	cDNA FLJ77565, highly similar to Homo sapiens interleukin 1 receptor accessory protein (IL1RAP), transcript variant 1, mRNA		A8K6K4;Q9NPH3	A8K6K4;Q9NPH3	;IL1RAP	cDNA FLJ77565, highly similar to Homo sapiens interleukin 1 receptor accessory protein (IL1RAP), transcript variant 1, mRNA;Interleukin-1 receptor accessory protein	A8K6K4_HUMAN;IL1AP_HUMAN	9	407.23	301.855	466.878	480.737	343.543	405.282	388.103	409.107	348.35	502.709	265.668	239.346	139.406	283.23	188.066	180.179	208.993	219.66	192.858	200.406	213.703	260.17	302.067	415.183	355.408	361.07	234.741	253.368	377.671	223.256	348.003	308.956	335.65	105.123	148.956	185.797	170.258	149.682	180.753	261.324	98.5206
A8K8Z4	Complement component C6		A8K8Z4	A8K8Z4		Complement component C6	A8K8Z4_HUMAN	1	1939.79	1844.59	1254.59	3270.97		1169.29	1500.98	1468.17	684.374	2488.71	1996.03		1148.13	1488.54	1642.38	1307.22	2403.47	1148.17	924.295		1047.43	1699.01	1601.38		161.19		725.974		1038.71	1120.81	1066.18		464.847	1124.64	2466.75	1220.05	1933.02	2519.14	1839.08	5.59999
B0AZL7	cDNA, FLJ79457, highly similar to Insulin-like growth factor-binding proteincomplex acid labile chain		B0AZL7;P35858;Q8TAY0	B0AZL7;P35858;Q8TAY0	;IGFALS;IGFALS	cDNA, FLJ79457, highly similar to Insulin-like growth factor-binding proteincomplex acid labile chain;Insulin-like growth factor-binding protein complex acid labile subunit;Insulin-like growth factor binding protein, acid labile subunit	B0AZL7_HUMAN;ALS_HUMAN;Q8TAY0_HUMAN	19	646.18	925.144	1227.87	854.375	1437.48	1954.56	1011.51	1394.54	992.444	1005.88	590.043	920.385	383.591	766.459	830.243	611.056	797.064	776.167	842.474	827.388	672.872	498.323	907.547	1786.04	1443.57	1423.7	722.756	909.415	785.763	1255.03	1541.75	1396.76	1046.5	367.087	710.736	781.195	585.789	528.503	767.115	1012.6	737.927
B0YJC6	Vitamin K-dependent protein Z variant 1	PROZ	B0YJC6;P22891	B0YJC6;P22891	PROZ	Vitamin K-dependent protein Z variant 1;Vitamin K-dependent protein Z	B0YJC6_HUMAN;PROZ_HUMAN	9	209.4	228.193	192.618	217.429	326.632	656.42	125.179	135.317	264.581	355.871	141.958	114.839	176.69	94.5813	128.943	160.825	251.274	156.369	150.694	74.0919	192.875	162.936	205.351	134.947	142.347	146.133	276.385	266.901	91.8988	382.423	476.036	178.749	170.183	141.185	78.8608	70.0332	94.9356	82.5479	211.346	198.171	122.666
B1AP13	Complement decay-accelerating factor	CD55	B1AP13;H3BLV0;H7BY55;P08174	B1AP13;H3BLV0;H7BY55;P08174	CD55	Complement decay-accelerating factor;Complement decay-accelerating factor (Fragment);Complement decay-accelerating factor;Complement decay-accelerating factor	B1AP13_HUMAN;H3BLV0_HUMAN;H7BY55_HUMAN;DAF_HUMAN	7	23.0132	19.0244	38.1321	25.3765	53.0438	12.3219	7.69282		30.3138	27.3457			376.331	19.2867	589.827		508.345	272.238		558.369		414.586	185.953	5.17441	34.1554	27.4391	11.3578					6.87854	5.88162		196.532			340.456	283.178	508.258
B1N7B8	Cryocrystalglobulin CC1 kappa light chain variable region (Fragment)		B1N7B8	B1N7B8		Cryocrystalglobulin CC1 kappa light chain variable region (Fragment)	B1N7B8_HUMAN	3	82.1228	160.325	281.36		186.986	133.298					1168.47	2194.44	2371.67	1047.03	1467.3	931.389	1654.45	984.03	484.722	1329.72	1068.6	1795.68	1020.09	219.068	302.274	98.3285	192.746		396.321					2008.06	1718.4	1017.04	886.856	1150.49	1240.86	1432.76	2089.46
B2R4C5	1,4-beta-N-acetylmuramidase C	LYZ	B2R4C5;P61626	B2R4C5;P61626	LYZ	1,4-beta-N-acetylmuramidase C;Lysozyme C	B2R4C5_HUMAN;LYSC_HUMAN	5	223.772	486.267	306.89	669.673	121.425	135.588	191.226	124.998	153.757	274.394	139.616	196.342	84.9817	191.632	122.957	186.336	74.0163	209.004	90.5313	119.712	181.997	128.777	200.631	306.886	132.094	255.717	263.764	268.665	334.213	208.493	139.51	207.13	216.676	598.003	165.169		88.0135	151.057	121.969	114.613	94.7884
B2R582	cDNA, FLJ92374, highly similar to Homo sapiens C-type lectin domain family 3, member B (CLEC3B), mRNA		B2R582	B2R582		cDNA, FLJ92374, highly similar to Homo sapiens C-type lectin domain family 3, member B (CLEC3B), mRNA	B2R582_HUMAN	1	28.9939	17.9006	54.4782	63.7088	77.962	31.7859		23.7245	39.6116		221.664	361.789	284.259	271.82	306.475	349.613	358.014	594.255	391.236	323.067	398.949	304.444	225.188	47.92	78.0747	98.6448	99.663	66.897		37.9143	55.15	40.7909	38.644	128.407	440.463	476.626	624.409	346.4	375.343	512.295	379.418
B2R5G8	Serum amyloid A protein		B2R5G8	B2R5G8		Serum amyloid A protein	B2R5G8_HUMAN	4	1176.82	1635.65	1102.56	1673.42	1097.06	1626.53	1378.45	1195.04	896.73	875.566	529.332	745.782	689.539	1226.08	824.89	522.198	616.008	454.505	1094.44	633.124	674.485	1214.24	994.656	1555.06	1293.44	1998.91	1921.18	1444.46	1465.17	1505.95	2600.61	1095.75	975.851	1331.73	821.141	532.507	1710.88	1068.48	484.371	948.583	681.875
B2R701	cDNA, FLJ93202, Homo sapiens protease inhibitor 16 (PI16), mRNA		B2R701	B2R701		cDNA, FLJ93202, Homo sapiens protease inhibitor 16 (PI16), mRNA	B2R701_HUMAN	8	136.837	252.32	271.255	141.211	178.814	125.234	254.891	92.0011	254.692	165.509	121.507	176.986	144.607	124.442	101.835	113.84	183.64	178.89	73.6843	94.0797	394.795	214.023	172.504	216.599	172.59	225.617	123.881	128.575	134.09	108.23	134.52	214.241	137.011	94.2357	132.116	150.223	142.821	124.994	118.119	96.917	125.142
B2R7D2	2,3-bisphosphoglycerate 3-phosphatase		B2R7D2;Q9UNW1	B2R7D2;Q9UNW1	;MINPP1	2,3-bisphosphoglycerate 3-phosphatase;Multiple inositol polyphosphate phosphatase 1	B2R7D2_HUMAN;MINP1_HUMAN	13	87.0938	89.7699	64.8285	69.3294	95.736	89.6641	55.9322	70.0605	88.8478	94.4087	92.7351	116.229	66.56	60.7572	68.9297	68.717	66.402	88.7463	57.5142	59.3264	82.0978	101.466	78.8705	80.5835	109.228	88.0104	78.2324	78.0596	71.1677	104.678	53.8862	75.9758	93.1813	195.086	60.926	81.3828	102.261	87.9488	71.0708	74.6928	84.3737
B2R888	Monocyte differentiation antigen CD14		B2R888;F1C4A7;P08571	B2R888;F1C4A7;P08571	;CD14;CD14	Monocyte differentiation antigen CD14	B2R888_HUMAN;F1C4A7_HUMAN;CD14_HUMAN	10	411.454	346.659	359.416	550.272	343.844	275.657	439.974	320.668	375.467	461.45	468.186	264.326	258.299	295.278	206.092	252.554	249.226	264.344	290.097	357.776	293.939	328.366	336.97	389.842	281.701	288.642	346.278	270.221	305.106	244.924	242.432	270.331	269.872	328.581	275.796	244.017	233.801	299.21	283.861	376.281	352.044
B2R8Y9	Tissue factor pathway inhibitor		B2R8Y9;P10646;Q59EE5	B2R8Y9;P10646;Q59EE5	;TFPI;	Tissue factor pathway inhibitor;Tissue factor pathway inhibitor;Tissue factor pathway inhibitor (Lipoprotein-associated coagulation inhibitor) variant (Fragment)	B2R8Y9_HUMAN;TFPI1_HUMAN;Q59EE5_HUMAN	3		25.898	25.6694			25.6265	11.4519		19.6357	16.5678		34.381	51.4084	33.8283	58.2331		60.1884			44.1791	25.8047		33.2979	29.1044	16.6589	26.9674		52.5859			65.9976	12.7591		38.0627	37.9151	48.603	55.5843	55.0437	43.9312	53.2281	23.1662
B2R950	cDNA, FLJ94213, highly similar to Homo sapiens pregnancy-zone protein (PZP), mRNA		B2R950;P20742	B2R950;P20742	;PZP	cDNA, FLJ94213, highly similar to Homo sapiens pregnancy-zone protein (PZP), mRNA;Pregnancy zone protein	B2R950_HUMAN;PZP_HUMAN	33	391.251	79.3177	562.95	904.666	82.17		688.595	321.802	97.6946		124.478	667.746	50.9813	178.173	110.705	449.098	611.254	617.505	291.169	579.497	543.715	67.7556	371.026	227.123	124.068	261.288	410.408	56.4912	101.662	58.5962	905.784	34.3514	202.092	428.342	224.562	360.312	55.1405	387.033		372.507	289.242
B2R983	Glutathione-dependent dehydroascorbate reductase		B2R983;P78417;Q5TA02;V9HWG9	B2R983;P78417;Q5TA02;V9HWG9	;GSTO1;GSTO1;HEL-S-21	Glutathione-dependent dehydroascorbate reductase;Glutathione S-transferase omega-1;Glutathione-dependent dehydroascorbate reductase (Fragment);Glutathione-dependent dehydroascorbate reductase	B2R983_HUMAN;GSTO1_HUMAN;Q5TA02_HUMAN;V9HWG9_HUMAN	10	70.192	88.3689	71.3038	67.99	70.1517	115.332	103.301	73.053	135.228	105.538	28.2194	50.361	45.9504	28.0736	46.7876	40.9097	57.4892	46.9788	25.0409	76.1781	49.7045	53.0783	65.8741	56.2721	110.854	68.9284	115.644	38.784	57.7069	55.6008	55.9662	86.6745	175.012	144.793	61.2964	47.8855	58.238	43.2299	24.3949	59.544	56.635
B2RA39	cDNA, FLJ94686, highly similar to Homo sapiens complement factor H-related 5 (CFHL5), mRNA		B2RA39;Q9BXR6	B2RA39;Q9BXR6	;CFHR5	cDNA, FLJ94686, highly similar to Homo sapiens complement factor H-related 5 (CFHL5), mRNA;Complement factor H-related protein 5	B2RA39_HUMAN;FHR5_HUMAN	16	86.1385	155.247	172.784	254.757	159.054	124.559	87.7064	148.036	150.064	101.503	169.023	140.739	96.1447	181.846	96.6906	97.6347	138.5	218.793	61.2749	197.911	128.713	117.85	140.226	117.23	129.079	213.859	95.8663	142.029	138.447	166.07	180.501	153.829	95.3094	90.9176	210.506	165.499	182.008	88.2047	122.87	163.151	86.9762
B2RBF5	cDNA, FLJ95483, highly similar to Homo sapiens chitobiase, di-N-acetyl- (CTBS), mRNA		B2RBF5;B4DQ98;Q01459	B2RBF5;B4DQ98;Q01459	;;CTBS	cDNA, FLJ95483, highly similar to Homo sapiens chitobiase, di-N-acetyl- (CTBS), mRNA;cDNA FLJ55135, highly similar to Di-N-acetylchitobiase;Di-N-acetylchitobiase	B2RBF5_HUMAN;B4DQ98_HUMAN;DIAC_HUMAN	8	131.584	122.822	195.457	105.628	158.558	148.777	136.196	101.651	210.16	172.833				21.6035	22.2715	23.667	26.5248		40.954		54.856	39.4863	100.766	127.057	178.755	154.766	115.783	116.471	97.5696	136.309	101.811	159.072	167.061	95.877	33.4075	40.8478	35.6231	6.28884	159.411	70.524	37.7945
B2RBW9	cDNA, FLJ95746, highly similar to Homo sapiens inhibin, beta C (INHBC), mRNA		B2RBW9;P55103	B2RBW9;P55103	;INHBC	cDNA, FLJ95746, highly similar to Homo sapiens inhibin, beta C (INHBC), mRNA;Inhibin beta C chain	B2RBW9_HUMAN;INHBC_HUMAN	5	36.6392	36.7421	30.409	16.9151	35.5307	44.7027	53.1427	36.6693	41.8186	39.7941	96.6436	74.4024	85.2138	55.5093	79.6721	80.7439	96.8405	110.242	43.9999	117.601	118.303	119.193	65.9421	40.8158	46.0597	53.8419	32.2134	44.0664	34.2073	42.0068	68.4977	35.246	65.0132	77.3176	82.7171	75.1252	84.245	59.2173	129.167	110.613	67.9273
B2RBZ5	cDNA, FLJ95778, highly similar to Homo sapiens serpin peptidase inhibitor, clade A (alpha-1 antiproteinase, antitrypsin), member 10 (SERPINA10), mRNA		B2RBZ5	B2RBZ5		cDNA, FLJ95778, highly similar to Homo sapiens serpin peptidase inhibitor, clade A (alpha-1 antiproteinase, antitrypsin), member 10 (SERPINA10), mRNA	B2RBZ5_HUMAN	1		165.931	181.118	134.821	94.6005	238.429	83.6427		130.457	97.2842		112.937		117.466		108.948	237.439	241.511	103.029	120.305	192.095	128.585	146.388	162.302		59.8337	191.573	123.462	81.7962	161.529	354.312	95.8683	159.212	20.9898	152.108		145.247		315.262	193.844
B2RCU8	cDNA, FLJ96301, highly similar to Homo sapiens limbic system-associated membrane protein (LSAMP),mRNA		B2RCU8;F5H5G1;H3BLU2;Q13449	B2RCU8;F5H5G1;H3BLU2;Q13449	;LSAMP;LSAMP;LSAMP	cDNA, FLJ96301, highly similar to Homo sapiens limbic system-associated membrane protein (LSAMP),mRNA;Limbic system-associated membrane protein;Limbic system-associated membrane protein (Fragment);Limbic system-associated membrane protein	B2RCU8_HUMAN;F5H5G1_HUMAN;H3BLU2_HUMAN;LSAMP_HUMAN	5	58.6534	155.509	47.0079	76.4007	55.4644	121.415	69.8741	54.6805	119.724	83.9523		110.264			76.407				158.616			118.186	93.2967	126.571	80.3147	57.9569	197.396	75.4066	157.365		82.694	29.0428	90.8718			38.2623			101.782
B2RDL6	Osteonectin		B2RDL6;D3DQH8;P09486	B2RDL6;D3DQH8;P09486	;SPARC;SPARC	Osteonectin;Osteonectin;SPARC	B2RDL6_HUMAN;D3DQH8_HUMAN;SPRC_HUMAN	9		147.817	50.6764	60.6593	80.7011	64.5653	106.912	27.7167	82.0826	39.2107	38.3833	33.4597					65.9604	49.9354	98.2682	35.8564	42.6661	45.0026	62.9337	55.2861	137.474	103.31	16.6312					169.288	33.871		69.8877	24.6195	198.777	96.6981			30.5359
B2RMS9	Inter-alpha (Globulin) inhibitor H4 (Plasma Kallikrein-sensitive glycoprotein)	ITIH4	B2RMS9;Q14624	B2RMS9;Q14624	ITIH4	Inter-alpha (Globulin) inhibitor H4 (Plasma Kallikrein-sensitive glycoprotein);Inter-alpha-trypsin inhibitor heavy chain H4	B2RMS9_HUMAN;ITIH4_HUMAN	43	2487.9	2161.9	2149.07	2373.88	1745.37	2247.86	2114.07	2423.1	1923.82	2156.65	1313.96	1573.46	1326.65	1672.71	1557.16	1435.55	1550.48	1387.98	1727.4	1463.2	1722.57	1205.53	1805.47	2434.76	1988.98	2217.81	1713.01	2470.07	2200.22	2200.39	2656.52	2777.33	2315.19	1230.98	1401.54	1404.42	1216.54	1486.29	1341.32	1603.39	1143.46
B2ZDQ1	Neutrophil gelatinase-associated lipocalin	NGAL	B2ZDQ1;P80188;X6R8F3	B2ZDQ1;P80188;X6R8F3	NGAL;LCN2;LCN2	Neutrophil gelatinase-associated lipocalin	B2ZDQ1_HUMAN;NGAL_HUMAN;X6R8F3_HUMAN	5	307.906	235.9	207.629	313.986	99.1679	43.2427	50.4799	96.1677	186.95	155.807			245.289		101.81		123.454	83.6069	129.595	173.414		121.865	157.428	75.0822	198.468	83.2015	55.9931	253.231		448.948	241.038	219.66	336.161			94.107	114.111	178.194
B3KNK9	Epididymis luminal protein 46	GOLPH2	B3KNK9;Q8NBJ4	B3KNK9;Q8NBJ4	GOLPH2;GOLM1	Epididymis luminal protein 46;Golgi membrane protein 1	B3KNK9_HUMAN;GOLM1_HUMAN	9	68.9903	12.7245	56.4224	11.4037	1.30199	8.65986	52.8683	48.5581	28.3645	27.7295	113.371	95.0892	97.2035		65.9162		164.558		84.2263	111.318	116.651	129.772	68.1646	57.2554			440.119	85.6286	495.027	8.51144		175.293		86.9077	83.5999	90.1298	111.048
B3KNN9	Activated leukocyte cell adhesion molecule		B3KNN9;Q13740	B3KNN9;Q13740	;ALCAM	Activated leukocyte cell adhesion molecule;CD166 antigen	B3KNN9_HUMAN;CD166_HUMAN	8	47.2978	43.9988	48.7707	63.6933	35.539	37.3613	79.1153	29.889	31.2365	33.7925	188.774	121.607	63.965	97.2793	128.632	165.714	63.421	194.673	57.0402	50.3818	213.898	168.173	89.2842	38.5307	29.6762	23.5163	62.1609	33.7906	30.3668	35.8933	24.7105	41.0593	69.7436	61.5904	171.203	146.214	167.255	62.2221	101.857	75.5981	78.2705
B3KQF4	Metalloproteinase inhibitor 1		B3KQF4;P01033;Q5H9A7;Q6FGX5	B3KQF4;P01033;Q5H9A7;Q6FGX5	;TIMP1;TIMP1;TIMP1	Metalloproteinase inhibitor 1	B3KQF4_HUMAN;TIMP1_HUMAN;Q5H9A7_HUMAN;Q6FGX5_HUMAN	6	164.717	187.451	162.011	185.289	127.7	94.9637	145.379	114.183	120.269	135.658	71.8345	75.4802	63.9574	54.8585	59.2589	46.4543	76.0755	107.737	90.9697	79.2915	105.265	48.9996	105.355	169.608	179.929	168.505	238.931	190.117	122.871	109.854	114.039	162.011	227.433	130.315	79.2369	62.9077	106.95	57.7618	43.807	59.3343	84.3101
B3KTA8	cDNA FLJ37971 fis, clone CTONG2009958, highly similar to CERULOPLASMIN		B3KTA8	B3KTA8		cDNA FLJ37971 fis, clone CTONG2009958, highly similar to CERULOPLASMIN	B3KTA8_HUMAN	2	100.954	26.2434	101.209	45.7143	53.5873	80.5846	97.2858	114.576	66.0497	45.8886	62.8713	37.2248	52.29	50.2212	47.0355	27.9216	62.3674	51.721	48.5354		71.9945	55.6412	61.9008	101.279	84.4763	83.0636	70.3271	72.0227	39.0642	67.2279	97.6789	53.5884	62.1364		68.4054	61.1138	41.0601	32.6208			45.0198
B3KUE5	Phospholipid transfer protein, isoform CRA_c	PLTP	B3KUE5;P55058	B3KUE5;P55058	PLTP	Phospholipid transfer protein, isoform CRA_c;Phospholipid transfer protein	B3KUE5_HUMAN;PLTP_HUMAN	6	355.551	379.156	300.844	617.462	250.068	402.402	311.045	307.677	391.487	248.64	817.052	349.691	791.151	546.902	245.823	236.446	364.738	167.555	632.158	326.289	645.295	557.123	420.207	463.935	348.026	288.429	433.829	385.724	459.079	332.733	350.128	417.191	152.121	188.084	281.836	894.636	170.479	321.154	465.09	698.744	686.022
B3KWB5	cDNA FLJ42722 fis, clone BRAMY4000277, highly similar to Alpha-1B-glycoprotein		B3KWB5	B3KWB5		cDNA FLJ42722 fis, clone BRAMY4000277, highly similar to Alpha-1B-glycoprotein	B3KWB5_HUMAN	2	2641.73	897.8	1857.15	2132.68	3050.16	2794.22	4205.31	2747.55	2119.65	3949.77	280.539	165.354	137.459	120.422	170.304	310.766	375.484	327.719	165.871	195.777	83.9684	101.84	1310.52	2513.97	2896.62	2592.39	2447.42	2322.39	2952.62	1801.53	1405.14	1012.77	1668.96	115.809	274.851	347.068	67.7275	227.969	137.447	254.507	163.958
B3KX75	cDNA FLJ44930 fis, clone BRAMY3015549, highly similar to Neural cell adhesion molecule L1-like protein (Fragment)		B3KX75	B3KX75		cDNA FLJ44930 fis, clone BRAMY3015549, highly similar to Neural cell adhesion molecule L1-like protein (Fragment)	B3KX75_HUMAN	24	95.9943	78.387	76.2624	111.07	76.1841	82.2933	88.3161	108.669	105.337	93.3637	130.137	106.26	74.1442	87.7815	79.2749	83.249	72.8133	23.5092	50.5815	40.1662	74.737	120.653	84.5084	90.2745	87.9015	72.4604	96.8921	110.256	125.074	109.396	72.205	103.585	87.3294	51.1404	49.0017	98.0324	84.4491	56.6287	71.2852	87.7531	81.876
B3KXX0	cDNA FLJ46242 fis, clone TESTI4018506, highly similar to Syntaxin-binding protein 5		B3KXX0;H0Y332;Q14DD4;Q3LIE1;Q5JRH0;Q5T5C0	B3KXX0;H0Y332;Q14DD4;Q3LIE1;Q5JRH0;Q5T5C0	;STXBP5;STXBP5;Nbla04300;STXBP5;STXBP5	cDNA FLJ46242 fis, clone TESTI4018506, highly similar to Syntaxin-binding protein 5;Syntaxin-binding protein 5 (Fragment);Syntaxin binding protein 5 (Tomosyn);Uncharacterized protein Nbla04300 (Fragment);Syntaxin-binding protein 5 (Fragment);Syntaxin-binding protein 5	B3KXX0_HUMAN;H0Y332_HUMAN;Q14DD4_HUMAN;Q3LIE1_HUMAN;Q5JRH0_HUMAN;STXB5_HUMAN	1	233.744		42.4658	245.93	194.082	141.849	162.945	180.715	119.831	89.7552	268.524		140.376			233.454	156.208	272.343	134.61	178.985	179.763	195.359	176.163	84.7713		132.062	354.895	190.593	254.32	251.477	105.127		119.746	82.7527	200.63	312.76		190.788		265.21	303.553
B4DEW5	cDNA FLJ54049, highly similar to Multimerin-2		B4DEW5;B4E3H8;Q9H8L6	B4DEW5;B4E3H8;Q9H8L6	;;MMRN2	cDNA FLJ54049, highly similar to Multimerin-2;cDNA FLJ54082, highly similar to Multimerin-2;Multimerin-2	B4DEW5_HUMAN;B4E3H8_HUMAN;MMRN2_HUMAN	5	101.036	115.047	87.1751	69.7063	87.0325	85.0651	53.0242	81.858	63.878	186.652	219.943	140.177	233.207	128.571	178.963	134.655	123.021	197.515	111.148	103.634	175.205	108.71	126.601	74.4219	64.2616	77.4921	110.132	74.604	80.3994	47.7688	38.9689	50.799	59.457	121.386	193.98	216.92	154.934	145.283	139.889	179.141	207.545
B4DN21	Fibronectin		B4DN21	B4DN21		Fibronectin	B4DN21_HUMAN	4	1142.4	1486.18	1423.93	1412.59	1964.02	2082.81	1884.89	1135.19	2001.57	1980.64	340.382	453.757	843.975	528.616	433.854	424.106	708.012	511.183	484.472	389.89	432.524	344.591	1018.62	1741.91	1859.52	2151.51	2018.61	1713.35	1674.01	1423.77	1466.08	1120.03	1354.17	181.612	387.6	573.932	326.3	477.231	440.498	397.535	397.874
B4DNS6	cDNA FLJ54278, highly similar to SPARC-like protein 1		B4DNS6;B4DV72;B4E397;Q14515;Q8N4S1	B4DNS6;B4DV72;B4E397;Q14515;Q8N4S1	;;;SPARCL1;SPARCL1	cDNA FLJ54278, highly similar to SPARC-like protein 1;cDNA FLJ54387, moderately similar to SPARC-like protein 1;cDNA FLJ55140, highly similar to SPARC-like protein 1;SPARC-like protein 1;SPARC-like protein 1	B4DNS6_HUMAN;B4DV72_HUMAN;B4E397_HUMAN;SPRL1_HUMAN;Q8N4S1_HUMAN	12	104.859	97.2848	65.0201	130.548	78.5378	63.8349	97.3502	61.6417	73.4405	91.141	98.8622	25.9808	30.8548	51.9454	16.5402	45.9777	14.177	25.6261	82.3964	27.9295	12.2962	29.1595	60.2456	116.597	110.052	67.1551	91.7816	121.114	110.527	130.42	102.961	137.682	106.043	72.7358	23.3451	37.9106	29.4663	55.2571	48.3997	52.866	53.424
B4DNZ2	cDNA FLJ57132, highly similar to Exostosin-like 2		B4DNZ2;Q05DH5;Q49A43;Q8IYF4;Q8N8F1;Q9UBQ6	B4DNZ2;Q05DH5;Q49A43;Q8IYF4;Q8N8F1;Q9UBQ6	;EXTL2;EXTL2;EXTL2;EXTL2;EXTL2	cDNA FLJ57132, highly similar to Exostosin-like 2;EXTL2 protein (Fragment);Exostoses (Multiple)-like 2;Exostoses (Multiple)-like 2;Exostoses (Multiple)-like 2, isoform CRA_b;Exostosin-like 2	B4DNZ2_HUMAN;Q05DH5_HUMAN;Q49A43_HUMAN;Q8IYF4_HUMAN;Q8N8F1_HUMAN;EXTL2_HUMAN	6	88.9487	87.5553	134.241	74.5113	82.4336	112.047	84.9769	88.7618	89.1547	96.1777									88.7526			277.943	108.792	83.7639	80.7355	117.177	79.4945	77.0222	106.434	26.7836	68.0414	30.7849	18.7536	140.308	201.042		714.564
B4DPM2	cDNA FLJ55738, highly similar to Coagulation factor VII		B4DPM2;F5H8B0;P08709	B4DPM2;F5H8B0;P08709	;F7;F7	cDNA FLJ55738, highly similar to Coagulation factor VII;Coagulation factor VII;Coagulation factor VII	B4DPM2_HUMAN;F5H8B0_HUMAN;FA7_HUMAN	8	140.756	171.323	181.228	139.11	123.117	157.721	163.468	101.941	204.383	182.367	93.42	116.517	89.5253	107.296	130.091	87.8246	112.099	130.283	120.208	78.1251	137.921	80.9456	129.531	169.977	188.291	220.548	123.082	114.243	116.59	141.625	161.284	151.429	153.497	107.471	103.811	142.342	111.393	119.019	116.731	117.172	109.145
B4DPQ3	cDNA FLJ51034, highly similar to Vitamin K-dependent protein C		B4DPQ3;B4E1C4;E7END6;P04070	B4DPQ3;B4E1C4;E7END6;P04070	;;PROC;PROC	cDNA FLJ51034, highly similar to Vitamin K-dependent protein C;cDNA FLJ51179, highly similar to Vitamin K-dependent protein C;Vitamin K-dependent protein C;Vitamin K-dependent protein C	B4DPQ3_HUMAN;B4E1C4_HUMAN;E7END6_HUMAN;PROC_HUMAN	11	175.461	151.492	189.717	187.417	148.864	268.263	164.871	191.471	266.946	284.672	181.894	175.203	145.295	136.645	169.605	125.573	184.011	150.396	195.391	123.764	193.098	115.196	178.42	289.411	256.011	304.588	182.167	261.948	179.582	327.553	307.714	261.704	345.754	111.492	132.911	146.029	153.46	166.664	178.937	220.432	152.019
B4DQA0	L-selectin		B4DQA0;P14151;Q8WW79	B4DQA0;P14151;Q8WW79	;SELL;SELL	L-selectin	B4DQA0_HUMAN;LYAM1_HUMAN;Q8WW79_HUMAN	7	457.918	425.674	431.123	439.355	593.7	558.684	419.111	468.797	544.214	410.747	96.1953	165.269	36.2904	112.935	118.305	41.5406	79.3765	45.8174	145.667	72.6318		98.9057	274.393	530.45	450.366	693.47	615.544	636.528	515.177	555.774	459.036	356.703	683.682	142.92	128.529	64.1395	156.118	184.625	157.287	114.167	120.153
B4DUV1	Fibulin-1		B4DUV1	B4DUV1		Fibulin-1	B4DUV1_HUMAN	19	564.989	729.029	595.91	769.459	658.922	361.857	743.888	431.994	565.824	411.745	432.301	403.249	522.653	354.206	299.903	497.477	328.837	474.935	405.678	364.548	341.17	368.282	483.039	722.035	589.947	568.644	584.499	666.584	556.266	564.499	588.263	863.626	397.803	300.231	397.231	379.789	340.073	331.336	358.76	391.318	476.305
B4E022	cDNA FLJ56274, highly similar to Transketolase		B4E022;P29401;Q53EM5;V9HWD9	B4E022;P29401;Q53EM5;V9HWD9	;TKT;;HEL107	cDNA FLJ56274, highly similar to Transketolase;Transketolase;Transketolase variant (Fragment);Epididymis luminal protein 107	B4E022_HUMAN;TKT_HUMAN;Q53EM5_HUMAN;V9HWD9_HUMAN	7	20.7508	28.4934	21.8553	18.5738	23.3541	16.1688	37.4316	29.9995	59.5852	11.6252							35.6495			12.3234	25.7862		26.2767	36.4388	23.8995	51.2326	35.054		12.6486	38.3696		17.9412	16.4137	63.8618			50.0003				7.02537
B4E143	cDNA FLJ58084, highly similar to Receptor-type tyrosine-protein phosphatase mu		B4E143;E7EPS8;P28827	B4E143;E7EPS8;P28827	;PTPRM;PTPRM	cDNA FLJ58084, highly similar to Receptor-type tyrosine-protein phosphatase mu;Protein-tyrosine-phosphatase;Receptor-type tyrosine-protein phosphatase mu	B4E143_HUMAN;E7EPS8_HUMAN;PTPRM_HUMAN	9	79.6293	38.4271	16.953		18.4214	26.5083	21.7185	21.0783	24.4904		8.00405		19.3831		12.4375			18.2973	13.4051				24.5195	21.0241	29.6889	49.1359	53.425	14.1264	15.4427			43.7935	13.1369	9.02242			10.0225	11.5951
B4E1B2	Beta-1 metal-binding globulin		B4E1B2	B4E1B2		Beta-1 metal-binding globulin	B4E1B2_HUMAN	3	7606.55	6883.8	2283.66	3950.67	4534.36	2816.06	2370.95	2387.81	3494.77	1936.41	4019.96	1751.42	4107.92	3235.23	2568.12	4408.57	3914.74	1891.22	7201.96	3716.65	1825.02	1238.94	3552.04	1006.5	2416	1830.22	5515.52	1779.54	4227.92	4142.11	1207.91	1674.7	2358.33	2298.69	1707.64	2005.23	2731.85	5714.15	2568.64	4017.88	1584.35
B4E1C2	Bradykinin	KNG1	B4E1C2;P01042	B4E1C2;P01042	KNG1	Bradykinin;Kininogen-1	B4E1C2_HUMAN;KNG1_HUMAN	27	2086.11	2378.97	1962.78	1969.82	1928.56	1889.52	1859.6	2127.61	1643.39	1841.29	1596.68	1609.07	1687.52	1666.33	1688.15	1816.57	1664.35	1448.38	1536.06	1558.21	1698.14	1467.53	1778.39	1922.08	1777.79	2042.45	2203.1	1568.64	1575.14	2083.32	1709.19	2469.98	2117.65	1262.33	1749.96	1692.86	1838.79	1677.79	1774.06	1462.27	1718.37
B4E1D8	cDNA FLJ51597, highly similar to C4b-binding protein alpha chain		B4E1D8	B4E1D8		cDNA FLJ51597, highly similar to C4b-binding protein alpha chain	B4E1D8_HUMAN	33	2967.12	1845.83	2465.81	2867.53	2080.19	2428.32	2799.68	2663.74	1876.13	1634.02	1935.24	1550.84	1784.86	2214.66	2085.62	1507.88	1637.16	1699.14	654.672	1710.03	1806.98	1690.69	1995.73	2129.15	2161.24	1960.92	1964.33	2271.35	2712.48	2176.7	3148.18	2601.23	1995.64	1375.5	1823.4	1808.12	1583.8	1726.26	1604.79	1770.7	1521.48
B4E1I8	cDNA FLJ54228, highly similar to Leucine-rich alpha-2-glycoprotein		B4E1I8;P02750;Q68CK4	B4E1I8;P02750;Q68CK4	;LRG1;HMFT1766	cDNA FLJ54228, highly similar to Leucine-rich alpha-2-glycoprotein;Leucine-rich alpha-2-glycoprotein;Leucine-rich alpha-2-glycoprotein	B4E1I8_HUMAN;A2GL_HUMAN;Q68CK4_HUMAN	10	3110.55	1479.52	2292.42	2296.43	1239.48	1381.08	2597.93	2458.71	2342.01	2087.7	2111.41	1185.02	1811.38	1961.51	1335.93	1474.67	1343.87	1330.37	1568.97	1780.52	1739.6	2454.62	1881.08	2010.37	1610.87	1588.31	1519.01	2570.03	1614.46	1568.87	2878.57	2506.88	1901.43	1638.3	2549.91	1279.21	1205.23	1128.6	1014.89	1426.55	1022.23
B4E1Z4	C3/C5 convertase		B4E1Z4	B4E1Z4		C3/C5 convertase	B4E1Z4_HUMAN	54	1641.4	1227.09	1243.35	1270.72	1341.48	1603.06	1420.28	1816.32	1425.58	1482.68	975.666	880.142	1005.08	997.865	1000.51	961.161	886.188	852.83	917.067	1005.82	913.364	1036.7	1177.47	1401.87	1257.07	1423.8	1657.69	986.271	1510.64	1701.85	1889.91	1625.37	1788.86	737.388	1015.93	1109.12	1022.23	935.798	922.832	879.131	997.704
B4E2S7	cDNA FLJ58780, highly similar to Homo sapiens lysosomal-associated membrane protein 2 (LAMP2), transcript variant LAMP2B, mRNA		B4E2S7;B7Z2R9;P13473	B4E2S7;B7Z2R9;P13473	;;LAMP2	cDNA FLJ58780, highly similar to Homo sapiens lysosomal-associated membrane protein 2 (LAMP2), transcript variant LAMP2B, mRNA;cDNA FLJ52540, highly similar to Lysosome-associated membrane glycoprotein 2;Lysosome-associated membrane glycoprotein 2	B4E2S7_HUMAN;B7Z2R9_HUMAN;LAMP2_HUMAN	2	267.409	316.082	123.305	270.228	230.564	272.163	310.25	356.201	183.247	182.87	132.567	136.951	100.388	81.5326	40.7972	26.957	116.771	62.6186	105.008	62.7654	45.3792		163.05		244.602	204.606	319.355	70.4161	584.873	86.4612	86.8048	207.318	387.756	136.568	141.798	76.8015	80.7506	122.384	41.3809	119.402	63.2357
B4E367	cDNA FLJ61564, highly similar to Plexin domain-containing protein 2		B4E367;Q6UX71	B4E367;Q6UX71	;PLXDC2	cDNA FLJ61564, highly similar to Plexin domain-containing protein 2;Plexin domain-containing protein 2	B4E367_HUMAN;PXDC2_HUMAN	10	45.898	32.6465	37.7897	52.2992	32.373	48.2874	62.3707	42.0302	61.9915	30.2473	120.95	96.0787	142.986	98.9632	127.986	116.512	118.793	187.29	156.331	106.437	151.594	130.904	90.9435	49.1114	57.7576	31.2259	50.5348	76.3707	57.7244	35.5104	37.0609	68.6602	41.9568	103.916	135.851	140.991	125.217	93.1306	82.1965	135.341	98.3565
B4E3Q4	Adenosine deaminase	ADA2	B4E3Q4;Q9NZK5	B4E3Q4;Q9NZK5	ADA2	Adenosine deaminase;Adenosine deaminase 2	B4E3Q4_HUMAN;ADA2_HUMAN	11	303.075	121.396	116.504	183.053	134.991	92.6338	167.047	171.184	148.728	130.58	76.7615		66.4393			61.1626	37.7961	64.4903		87.3371	57.6229	58.1473	115.497	159.392	67.6069	37.1449	192.103	171.614	219.149	196.007	76.1343	164.254	205.66	64.7563				70.9077	47.7569	37.8213	71.9065
B7Z1F8	cDNA FLJ53025, highly similar to Complement C4-B		B7Z1F8	B7Z1F8		cDNA FLJ53025, highly similar to Complement C4-B	B7Z1F8_HUMAN	2	1754.01	2863.04	2494.95				2456.58			1638.47	476.816	701.965	636.822	800.169	1345.73	1386.12	610.435	862.44	1672.98	3596.86	1563.29	1006.35	1521.59	2428.72	1340.09	1526.54		1523.33	2099.55	2225.42		4254		721.969	2392.11	1242.77	623.62	3981.3	2448.61	1413.63	785.654
B7Z4R8	cDNA FLJ53364, highly similar to Proteoglycan-4 (Fragment)		B7Z4R8	B7Z4R8		cDNA FLJ53364, highly similar to Proteoglycan-4 (Fragment)	B7Z4R8_HUMAN	1	125.579	96.1771	165.882	81.8897		165.825	172.641	84.1155	138.995	128.13	113.767	90.8073			71.8115					114.264	114.137		118.859	103.95	91.0989	152.18	100.393	67.8173			109.173		146.486	91.6384		219.532		65.8851	185.261	149.584
B7Z539	cDNA FLJ56954, highly similar to Inter-alpha-trypsin inhibitor heavy chain H1		B7Z539	B7Z539		cDNA FLJ56954, highly similar to Inter-alpha-trypsin inhibitor heavy chain H1	B7Z539_HUMAN	2		1204.28	582.208			492.136		494.768	453.114	10.0842	950.073			904.023		146.523	143.587	302.032		259.975			495.233	588.95			323.085			635.028		454.326		340.184		313.267	67.674	789.475			379.606
B7Z550	Complement component 8 subunit beta	C8B	B7Z550;B7Z555;P07358	B7Z550;B7Z555;P07358	C8B;;C8B	Complement component 8 subunit beta;Complement component 8 subunit beta;Complement component C8 beta chain	B7Z550_HUMAN;B7Z555_HUMAN;CO8B_HUMAN	25	282.101	393.234	448.25	356.016	436.096	264.225	389.806	362.802	312.091	435.732	451.05	292.754	388.343	396.078	355.741	300.069	342.25	341.813	309.182	462.614	359.237	332.711	364.191	368.699	432.601	479.64	273.786	340.24	390.412	349.824	602.176	460.682	519.409	355.322	483.646	424.48	339.236	325.027	395.062	380.279	339.196
B7Z8Q2	Alpha-2-HS-glycoprotein		B7Z8Q2;P02765	B7Z8Q2;P02765	;AHSG	Alpha-2-HS-glycoprotein	B7Z8Q2_HUMAN;FETUA_HUMAN	13	2369.5	2645.21	3422.65	2416.46	2370.81	2449.11	2565.49	2006.85	2116.85	3812.08	2052.99	1973.99	2183.09	1780.1	1587.73	1667.3	1265.24	1773.22	1964.11	1700.75	1912.78	1664.68	2168.23	1918.4	2617.96	3629.85	3216.02	2571.11	2254.97	3074.66	3158.19	2277.8	2388.39	1250.2	2125.21	1972.38	2178.3	1747.63	1701.06	1440.02	2134.81
B7Z9A0	Actin-depolymerizing factor		B7Z9A0	B7Z9A0		Actin-depolymerizing factor	B7Z9A0_HUMAN	1	109.437	202.419	250.27	125.935	182.092	181.763		101.84	145.601	108.669		192.311	205.077			142.963			136.322		143.49		159.156	157.152	121.473	198.335	86.7709	107.442	139.799	144.903	178.755	194.233	80.5004	276.628			238.209		137.159	313.466	252.827
B7Z9B1	Cadherin-13		B7Z9B1;P55290	B7Z9B1;P55290	;CDH13	Cadherin-13	B7Z9B1_HUMAN;CAD13_HUMAN	8	229.043	159.457	195.742	166.633	151.781	187.174	177.313	192.772	217.164	153.197	117.36		108.616	63.1511	71.3475	84.8095	75.7149	78.3205		79.5481	72.7391		135.889	207.1	241.485	227.772	280.614	209.972	234.891	181.969	134.224	227.208	157.142	54.8706	94.859	85.1394	72.8292	41.7274	68.4745	176.897	85.0767
B7ZKJ8	ITIH4 protein	ITIH4	B7ZKJ8	B7ZKJ8	ITIH4	ITIH4 protein	B7ZKJ8_HUMAN	1	80.6644	63.9132	51.2616	71.7803	31.3639	37.5421	69.4111	91.347	42.4475	96.5776	63.4166	75.908	104.05	92.7772	162.293	103.806	62.0999	103.021	85.5186	100.96	119.776	99.9504	82.2676	60.3872	56.2509	62.7513	86.391	34.3398	54.3835	72.7417	133.093	137.483	104.622	98.3762	93.8592	98.8868		74.4013	81.3627	104.195	98.5742
B7ZLI0	Reticulon 4 receptor-like 2	RTN4RL2	B7ZLI0;Q86UN3	B7ZLI0;Q86UN3	RTN4RL2	Reticulon 4 receptor-like 2;Reticulon-4 receptor-like 2	B7ZLI0_HUMAN;R4RL2_HUMAN	9	28.8144	36.9537	35.8295		40.8211	46.9683	24.4344	44.3533	45.104	34.9967				32.1781	46.8396		39.8898		50.2376	37.0525	19.409		37.5921	29.96	28.9207	54.935	15.0949	25.4278		37.8404	104.828	21.1035	56.8628	27.8136	25.7307		30.833		46.4325		68.053
B7ZMD7	Alpha-amylase	AMY1A	B7ZMD7;P0DTE7;P0DTE8;P0DUB6	B7ZMD7;P0DTE7;P0DTE8;P0DUB6	AMY1A;AMY1B;AMY1C;AMY1A	Alpha-amylase;Alpha-amylase 1B;Alpha-amylase 1C;Alpha-amylase 1A	B7ZMD7_HUMAN;AMY1B_HUMAN;AMY1C_HUMAN;AMY1A_HUMAN	11	64.8679	63.2412	230.734	36.1279	38.2599	30.393	27.2149	31.8444	82.6621	88.3265			30.1735		61.753			25.2472	21.6011		134.8	95.6706	66.4323	48.536	69.3644	37.492	38.8807	27.2523	67.9574	46.5856	40.7797	69.8442	48.9708		40.6759	31.3324	28.2375			40.1241
B7ZMG8	IGv domain-containing protein		B7ZMG8	B7ZMG8		IGv domain-containing protein	B7ZMG8_HUMAN	1			33.8016		53.984	116.1					1636.9	965.573	351.658	677.808	757.514	435.813	778.648		509.334		158.615	403.496	529.173				51.176		88.9843	42.8682			34.4002	374.938	30.877	437.016	311.665	622.909	394.835	929.794	513.398
B9EJA8	Mannose receptor, C type 1-like 1	MRC1L1	B9EJA8;P22897	B9EJA8;P22897	MRC1L1;MRC1	Mannose receptor, C type 1-like 1;Macrophage mannose receptor 1	B9EJA8_HUMAN;MRC1_HUMAN	31	77.0533	50.9486	51.6229	132.068	47.0226	44.2342	68.9015	67.9922	54.4072	45.2655	70.8207		52.5177	31.9789	30.9923	67.623		41.4088	41.9359	18.2991		23.9673	53.6347	52.3767	53.3517	69.6069	59.6314	54.91	47.2337	44.1029	41.5348	56.2021	58.031	65.8441	96.2015			39.3648		24.0642	53.3672
C0IMJ3	Periostin isoform thy6		C0IMJ3	C0IMJ3		Periostin isoform thy6	C0IMJ3_HUMAN	16	35.3045	58.1	42.8703	60.0657	22.6552	42.4004	68.7226	15.8997	50.5988	23.4515	39.2486	51.6582	84.702	63.4215	43.5841	42.3879	38.0606	75.9599	90.9151	47.5854	70.8686	65.9932	51.5661	49.439	28.0662	37.9588	36.5139	36.3448	32.832	52.8555	35.2534	130.021	19.3124	36.5218	70.715	45.9925	37.6581	38.3714	44.0667	44.7004	60.0026
C0JYY2	Apolipoprotein B (Including Ag(X) antigen)	APOB	C0JYY2	C0JYY2	APOB	Apolipoprotein B (Including Ag(X) antigen)	C0JYY2_HUMAN	284	1718.31	1557.98	2109.46	1818.11	1670.7	2065.32	1762.36	1374.96	1308.51	2009.26	602.933	575.862	444.847	344.52	402.603	472.992	662.646	420.126	584.998	626.797	562.099	353.153	1065.84	2095.26	1489.3	2217.61	2115.04	2027.53	1227.66	1756.95	1975.23	1264.03	1875.45	389.403	387.695	512.373	564.17	366.526	755.964	642.882	536.797
C9JHR8	Scavenger receptor cysteine-rich type 1 protein M130	CD163	C9JHR8;F5GZZ9;Q86VB7	C9JHR8;F5GZZ9;Q86VB7	CD163	Scavenger receptor cysteine-rich type 1 protein M130	C9JHR8_HUMAN;F5GZZ9_HUMAN;C163A_HUMAN	23	95.4487	56.7413	95.383	99.3727	60.8944	58.0483	55.2908	65.48	58.126	54.6172	57.926	68.683	37.8413	83.2296	66.3021	40.2062	45.1397	44.8599	66.6158	40.4626	61.3122	50.0914	61.9124	76.3212	36.3925	48.6719	101.776	75.722	78.3017	52.0851	56.4774	89.3085	76.768	59.4526	47.2896	37.2714	33.4371	49.165	35.4527	46.0636	46.9044
D0PNI1	Epididymis luminal protein 4	YWHAZ	D0PNI1;E7EX29;P63104	D0PNI1;E7EX29;P63104	YWHAZ	Epididymis luminal protein 4;14-3-3 protein zeta/delta (Fragment);14-3-3 protein zeta/delta	D0PNI1_HUMAN;E7EX29_HUMAN;1433Z_HUMAN	5	20.0369	40.7339	37.4936	63.3676	43.7883	63.7773	36.6209	44.8398	171.9	54.3058		58.0136					58.0583	31.3982	63.6957	178.313			64.4229	19.8431	106.596	41.2017	56.1575			35.2656	19.1025	15.3369	23.4599	62.8054	24.3167	36.5953		46.2447	40.318		45.9752
D3DSM4	Collagen, type XVIII, alpha 1, isoform CRA_d	COL18A1	D3DSM4;D3DSM5;P39060	D3DSM4;D3DSM5;P39060	COL18A1	Collagen, type XVIII, alpha 1, isoform CRA_d;Collagen, type XVIII, alpha 1, isoform CRA_b;Collagen alpha-1(XVIII) chain	D3DSM4_HUMAN;D3DSM5_HUMAN;COIA1_HUMAN	6	196.631	167.119	178.47	261.119	149.877	133.262	154.821	129.876	182.253	145.498	144.495	150.637	184.918	178.762	103.104	172.427	115.175	171.031	70.1128	107.503	185.011	185.222	157.606	153.484	167.337	160.715	79.1198	160.507	141.979	143.378	151.758	104.05	225.277	249.721	143.123	147.051	149.636	192.686	137.515	127.099	108.294
D3DU30	Intercellular adhesion molecule 2, isoform CRA_b	ICAM2	D3DU30;J3QQR8;J3QQX6;J3QRQ1;J3QRT5;P13598;Q59ED3;Q6FHE2	D3DU30;J3QQR8;J3QQX6;J3QRQ1;J3QRT5;P13598;Q59ED3;Q6FHE2	ICAM2;ICAM2;ICAM2;ICAM2;ICAM2;ICAM2;;ICAM2	Intercellular adhesion molecule 2, isoform CRA_b;Intercellular adhesion molecule 2 (Fragment);Intercellular adhesion molecule 2 (Fragment);Intercellular adhesion molecule 2 (Fragment);Intercellular adhesion molecule 2;Intercellular adhesion molecule 2;Intercellular adhesion molecule 2 variant (Fragment);ICAM2 protein	D3DU30_HUMAN;J3QQR8_HUMAN;J3QQX6_HUMAN;J3QRQ1_HUMAN;J3QRT5_HUMAN;ICAM2_HUMAN;Q59ED3_HUMAN;Q6FHE2_HUMAN	4	95.8191	91.8753	41.2959	85.6245	101.438	70.4332	60.4676	91.9207	56.2736	46.6157	106.714	139.447	110.582	102.355	131.218	126.474	137.617	124.282	108.333	107.97	194.33	79.2213	100.469	105.135	86.4429	44.6048	137.163	78.4931	66.4819	75.57	64.4489	106.579	43.7207	132.209	92.7354	152.669	111.51	63.2618	84.8411	111.414	149.622
D3JV41	C-X-C motif chemokine (Fragment)		D3JV41;P02775	D3JV41;P02775	;PPBP	C-X-C motif chemokine (Fragment);Platelet basic protein	D3JV41_HUMAN;CXCL7_HUMAN	6	117.833	579.698	253.444	460.355	258.097	469.91	915.282	301.802	706.534	415.577	74.2492	522.35	166.617	84.692	205.604	85.4595	795.923	383.534	1006.51	522.982	346.121	452.696	414.785	323.196	1161.65	618.912	1181.42	354.171	543.175	172.092	287.39	342.527	205.435	293.527	772.825	403.975	1283.66	474.645	213.996	157.635	225.007
D6RF35	Gc-globulin	GC	D6RF35;P02774	D6RF35;P02774	GC	Gc-globulin;Vitamin D-binding protein	D6RF35_HUMAN;VTDB_HUMAN	2	19386.4	32096.1	27040.9	29809.4	37343.3	47562.7	42171.8		30717.5	29710.1	2332.72	4485.54	2291.73	6318.67	3353.26	2443.65	2053.27	23.12	2286.46	408.165		381.094	16110.8	27719	46.5034	23847.9	16473.5	35836.8		14623.8	25773.9	29082.2	23911.8	316.3		3575.36	2134.86		2958.18	1944.54	2449.8
D9IWP9	Apolipoprotein H (Fragment)		D9IWP9	D9IWP9		Apolipoprotein H (Fragment)	D9IWP9_HUMAN	21	2079.93	2197.44	1940.63	2009	2223.79	1890.62	1993.27	1978.6	2015.64	2718.67	1186.24	1253.31	1700.52	1275.86	1654.09	1306.67	1287.96	1771.02	692.04	1067.12	1617.36	1572.09	1701.45	2065.39	2194.99	2459.57	2170.57	1891.54	2442.35	2508.44	1984.79	1621.85	2129.03	1305.2	1397	1516.58	1448.44	1450.3	1717.43	1560.25	1271.33
D9YZU5	Beta-globin	HBB	D9YZU5;P68871	D9YZU5;P68871	HBB	Beta-globin;Hemoglobin subunit beta	D9YZU5_HUMAN;HBB_HUMAN	11	3034.99	4417	7034.17	5744.25	2889.53	11764.6	3078.44	2976.56	1705	9476.72	7998.29	9641.54	7252.76	6511.45	6387.71	7133.78	12108.2	3548.28	4461.67	9731.68	9946.27	7068.68	6541.43	3986.33	3855.66	1752.42	2010.26	3818.81	4740.03	2175.47	5394.77	2613.42	8005.49	5688.92	8800.88	9688.45	12536.9	6037.09	4360.14	8208.96	9243.77
D9ZGF2	Collagen, type VI, alpha 3	COL6A3	D9ZGF2;P12111	D9ZGF2;P12111	COL6A3	Collagen, type VI, alpha 3;Collagen alpha-3(VI) chain	D9ZGF2_HUMAN;CO6A3_HUMAN	42	95.8939	84.1945	95.7711	100.249	83.1827	57.2865	105.15	52.682	123.172	62.8523	55.6169	50.7559	81.766	69.5369	50.2568	42.9654	60.6937	73.7185	60.8291	42.6361	80.3975	39.0489	71.3025	80.3919	106.263	80.9985	76.5958	79.5864	67.3136	51.7021	57.8703	81.4454	58.3894	52.6387	63.6592	68.5724	51.9661	58.8847	41.732	57.7321	51.5757
D9ZGG2	Vitronectin	VTN	D9ZGG2;P04004	D9ZGG2;P04004	VTN	Vitronectin	D9ZGG2_HUMAN;VTNC_HUMAN	24	2436.4	1915.07	2853.82	2308.21	3140.73	3015.84	3838.29	3110.85	3289.53	4150.37	840.193	974.48	940.534	902.19	1042.27	1113.76	1156.68	1037.4	795.895	958.671	935.478	975.056	1896.9	2252.34	2902.4	3033.26	2940.08	2578.64	2943.22	3471.75	2741.26	1705.22	3266.14	873.706	1057.17	1137.27	1024.86	1221.98	1235.42	1267.12	883.335
E7ETH0	Complement factor I	CFI	E7ETH0	E7ETH0	CFI	Complement factor I	E7ETH0_HUMAN	27	888.336	801.188	901.01	950.508	919.376	931.758	930.369	1069.59	1001.77	989.52	775.832	641.388	709.816	718.62	662.534	638.629	579.741	645.358	502.352	665.171	600.039	546.338	775.875	883.605	983.469	1090.97	972.034	884.536	1108.49	919.437	1257.4	872.008	1094.45	388.687	617.944	812.432	573.682	567.958	500.993	584.922	533.335
E7EUF1	Ectonucleotide pyrophosphatase/phosphodiesterase family member 2	ENPP2	E7EUF1;Q13822	E7EUF1;Q13822	ENPP2	Ectonucleotide pyrophosphatase/phosphodiesterase family member 2	E7EUF1_HUMAN;ENPP2_HUMAN	15	95.7322	76.6016	72.8509	98.0615	70.319	74.2695	128.759	69.3909	67.9189	119.745	67.8403	82.0962	63.483	19.8625		102.111	80.1572	63.7061	120.122	74.9655	149.164	149.785	87.9496	86.8198	151.654	128.35	108.202	52.6072	85.9663	103.057	111.224	108.154	152.212		71.9598	83.8377			57.1329	47.2058	55.8355
E9KL23	Epididymis secretory sperm binding protein Li 44a	SERPINA1	E9KL23;P01009	E9KL23;P01009	SERPINA1	Epididymis secretory sperm binding protein Li 44a;Alpha-1-antitrypsin	E9KL23_HUMAN;A1AT_HUMAN	32	2576.48	1991.04	1914.56	2195.98	1318.19	1082.85	1887.84	2054.41	1737.1	1654.81	3956.78	3668.67	4293.76	4461.89	3496.56	3600.94	2922.35	3872.02	3980.33	3838.85	4009	4607.44	2960.08	1800.1	1481.46	1279.22	1862.44	2087.77	1770.18	1910.46	2102.2	2588.76	1801.87	4169.16	4171.61	3522.26	4264.6	3779.61	3418.06	4218.01	3510.44
E9PD35	Vascular endothelial growth factor receptor 3	FLT4	E9PD35;P35916	E9PD35;P35916	FLT4	Vascular endothelial growth factor receptor 3	E9PD35_HUMAN;VGFR3_HUMAN	13	50.6243	23.9493	47.3781	16.7906	31.4008	37.8907	29.3329	26.6106	26.5933		57.3901	51.1806	26.2002	30.5692	48.6394	34.8411	68.5551	61.8626	35.4375	18.9469	41.0127		38.2603	47.8082	46.4055	47.4325	46.5854	25.4747		49.9632	25.6058	22.5204	21.1474	29.3408		84.1469	52.2516		26.533	45.4665	51.603
E9PHK0	Tetranectin	CLEC3B	E9PHK0;P05452	E9PHK0;P05452	CLEC3B	Tetranectin	E9PHK0_HUMAN;TETN_HUMAN	10	1348.88	1484.69	1405.42	1623.33	1907.8	1646.55	1056.13	1210.52	1165.49	1952.86	851.627	911.268	461.153	428.044	372.955	287.819	888.49	904.956	473.133	841.589	989.485	852.241	1048.38	1442.55	1692.59	1546.55	1868.01	1470.13	1363.37	1561.18	1390.99	1667.49	1292.47	452.781	424.113	1134.31	389.064	899.501	349.419	1208.36	1140.02
F2RM37	Christmas factor	F9 p22	F2RM37;P00740	F2RM37;P00740	F9 p22;F9	Christmas factor;Coagulation factor IX	F2RM37_HUMAN;FA9_HUMAN	15	738.089	728.778	817.913	953.363	664.159	691.703	664.012	669.96	645.297	701.676	198.918	300.987	317.872	335.859	345.675	288.458	333.794	246.97	389.79	307.405	357.954	350.917	502.252	591.893	748.085	871.074	569.165	645.98	715.648	599.208	832.145	821.891	834.845	310.691	283.468	316.012	328.456	301.928	480.629	386.722	312.08
G3V0E5	Transferrin receptor protein 1	TFRC	G3V0E5;P02786	G3V0E5;P02786	TFRC	Transferrin receptor protein 1	G3V0E5_HUMAN;TFR1_HUMAN	18	98.3385	70.6904	64.8234	111.868	94.4373	56.3441	81.7464	85.3493	144.842	111.092	89.1304	90.5515	89.0045	101.335	158.014	111.44	117.286	93.4023	191.474	49.3149	120.737	149.782	103.682	66.6232	63.2682	48.3418	49.0636	82.7008	75.7558	82.6869	18.5594	34.9898	33.3522	290.532	115.628	99.7923	71.7792	79.195	84.1251	93.7794	51.9158
G3V3A0	Alpha-1-antichymotrypsin	SERPINA3	G3V3A0	G3V3A0	SERPINA3	Alpha-1-antichymotrypsin	G3V3A0_HUMAN	2	493.708	365.085	529.227	171.04	113.083	267.22	199.466	560.353	1293.04	133.376	1275.95	920.674	1094.64	1792	1472.39	1484.84	1141.14	748.237	3007.35	1596.69	1399.63	899.698	952.675	518.866	258.033	458.582	59.5327	355.94	167.976	311.887	798.457	853.57	489.267	860.093	1280.37	1172.25	1185.21	1593.42	927.76	1683.02	858.282
G3XAI2	Laminin subunit beta-1	LAMB1	G3XAI2;P07942	G3XAI2;P07942	LAMB1	Laminin subunit beta-1	G3XAI2_HUMAN;LAMB1_HUMAN	14	17.4004	25.0518	24.2216	56.084	16.4529	23.5065	30.5428	24.6214	24.6637	28.1361			32.4582				39.9636				36.8911		29.2303	24.4024	24.5616	15.9736	19.4188	22.4253	38.7751	24.4393		25.3588	3.65914							28.3592	44.1424
G3XAK1	Hepatocyte growth factor-like protein	MST1	G3XAK1;P26927;Q53GN8	G3XAK1;P26927;Q53GN8	MST1;MST1;	Hepatocyte growth factor-like protein;Hepatocyte growth factor-like protein;Macrophage stimulating 1 (Hepatocyte growth factor-like) variant (Fragment)	G3XAK1_HUMAN;HGFL_HUMAN;Q53GN8_HUMAN	30	268.296	331.566	219.423	176.116	308.174	353.552	315.244	265.341	338.789	316.049	188.31	106.766	113.933	194.489	218.305	195.805	166.899	203.428	148.997	135.307	166.304	216.252	224.879	319.015	299.154	367.378	237.82	303.109	254.447	348.586	354.366	367.308	305.134	147.591	190.748	183.063	239.713	161.538	212.394	222.668	176.526
H0Y512	Adipocyte plasma membrane-associated protein (Fragment)	APMAP	H0Y512;Q9HDC9	H0Y512;Q9HDC9	APMAP	Adipocyte plasma membrane-associated protein (Fragment);Adipocyte plasma membrane-associated protein	H0Y512_HUMAN;APMAP_HUMAN	4	48.8721	42.1612	36.7755			44.9223					183.913	256.195	278.05	310.65	248.965	261.871	113.205	105.116	564.831	393.388	127.112		201.068										7.87129	284.279	187.248	217.477	108.42	315.983	203.889	352.415	145.229
H0YAC1	Plasma kallikrein (Fragment)	KLKB1	H0YAC1;P03952	H0YAC1;P03952	KLKB1	Plasma kallikrein (Fragment);Plasma kallikrein	H0YAC1_HUMAN;KLKB1_HUMAN	26	767.751	645.537	800.473	826.071	826.363	906.723	921.507	782.731	591.94	756.972	695.772	825.46	630.999	628.278	728.013	587.72	764.924	719.868	428.185	641.39	843.315	681.316	727.332	905.803	619.783	681.937	834.749	467.953	531.398	498.433	786.833	494.351	842.016	469.653	766.306	768.069	895.943	560.578	824.469	673.689	676.958
H0YJW9	Uncharacterized protein (Fragment)		H0YJW9	H0YJW9		Uncharacterized protein (Fragment)	H0YJW9_HUMAN	1	175.306	419.881	627.667	175.762	201.75	378.857	362.768	156.473	1310.71	487.856	1196.33	1932.23	2065.9	1555.4	1837.42	1883.33	1935.81	1747.85	1407.25	1451.74	1173.27	1611.43	1095.23	541.801	480.415	684.605	232.557	507.559	323.29	538.498	602.011	894.01	964.403	1611.87	1700.57	2099.5	2122.38	1359.26	2180.81	1896.53	1732.79
H6VRF8	Cytokeratin-1	KRT1	H6VRF8;H6VRG0;H6VRG1;P04264	H6VRF8;H6VRG0;H6VRG1;P04264	KRT1	Cytokeratin-1;Cytokeratin-1;Cytokeratin-1;Keratin, type II cytoskeletal 1	H6VRF8_HUMAN;H6VRG0_HUMAN;H6VRG1_HUMAN;K2C1_HUMAN	28	2250.19	747.143	342.086	265.441	570.199	290.498	177.711	524.256	1507.99	269.527	97.0223	30.6952	28.4214	120.021	74.3335	244.605	62.1355		117.687	114.698	31.1725	21.6734	375.595	219.177	267.802	178.432	132.786	238.455	316.329	1212.51	157.635	374.457	119.814	171.737	40.8537		109.103	88.6342	132.384	14.2049	40.1481
I3L145	Sex hormone-binding globulin	SHBG	I3L145;P04278	I3L145;P04278	SHBG	Sex hormone-binding globulin	I3L145_HUMAN;SHBG_HUMAN	8	767.274	574.037	765.006	779.828	359.357	547.025	1015.27	679.122	882.663	468.254	547.434	134.757	332.296	285.741	156.769	355.911	213.343	147.118	476.504	140.106	427.286	155.749	464.129	847.092	803.382	307.247	541.415	454.417	563.099	372.275	198.652	1014.8	325.447	279.17	471.47	213.42	350.12	481.441	178.084	243.906	140.15
I3L4N8	Actin, cytoplasmic 2	ACTG1	I3L4N8;P63261	I3L4N8;P63261	ACTG1	Actin, cytoplasmic 2;Actin, cytoplasmic 2	I3L4N8_HUMAN;ACTG_HUMAN	15	106.398	159.193	114.381	177.631	122.289	142.296	132.968	143.478	422.536	200.886	83.1446	408.094	217.17	102.273	290.193	232.805	454.14	246.085	455.284	806.607	175.855	354.371	252.185	155.952	302.644	162.21	220.769	80.9472	104.547	110.781	82.6526	114.099	80.6976	682.942	284.441	309.793	220.61	219.841	265.91	319.482	381.578
J3KPA1	Cysteine-rich secretory protein 3	CRISP3	J3KPA1;P54108	J3KPA1;P54108	CRISP3	Cysteine-rich secretory protein 3	J3KPA1_HUMAN;CRIS3_HUMAN	5	599.559	228.226	833.899	290.601	653.437	576.602	459.607	610.651	882.804	733.615	261.315	79.4982	267.075	206.637	53.8928	113.757	252.205	161.933	102.51	171.928	194.535	364.337	368.119	1288.11	655.508	1080.83	381.921	922.514	758.133	974.188	611.661	691.316	752.363	99.3537	108.046	261.235	157.139	273.524	130.318	147.068	130.483
K7ER74	Apolipoprotein C-II	APOC4-APOC2	K7ER74	K7ER74	APOC4-APOC2	Apolipoprotein C-II	K7ER74_HUMAN	5	5003.48	1324.46	2377.05	2471.66	1460.66	1453.6	1439.54	2415.19	517.903	1167.52	380.05	418.353	123.853	355.025	322.869	511.669	639.342	347.626	811.026	289.928	429.154	118.73	1108.12	598.983	562.877	362.339	1469.57	379.38	1134.28	1368.49	1154.64	255.063	951.857	793.342	332.613	570.056	437.538	980.547	1348.43	587.001	564.357
M0R1Q1	Complement C3 (Fragment)	C3	M0R1Q1	M0R1Q1	C3	Complement C3 (Fragment)	M0R1Q1_HUMAN	3	134.023	128.289	195.479	127.884	205.056	120.011	205.38	223.211	196.801	117.019	125.227	149.711	166.489	127.428	190.743	124.763	174.278	165.191	1616.21	182.335	108.146		227.794	234.077	260.959	289.953	207.043	272.445	187.265	248.516	285.621	284.617	816.975	322.357	139.431	145.542	2910.85	84.8268	110.591	134.417	121.771
O00187	Mannan-binding lectin serine protease 2	MASP2	O00187	O00187	MASP2	Mannan-binding lectin serine protease 2	MASP2_HUMAN	13	87.3142	65.2553	80.7949	24.7544	108.465	84.5626	58.6376	76.0772	47.4616	85.8155	220.948	128.485	212.523	105	122.024	107.337	175.418	210.882	110.17	122.804	122.393	195.757	116.04	51.9521	86.5185	55.1643	68.6057	14.2073	33.9399	73.0943	79.8535	96.1018	67.3045	129.372	216.512	236.272	198.898	40.9869	132.425	204.464	227.162
O00391	Sulfhydryl oxidase 1	QSOX1	O00391	O00391	QSOX1	Sulfhydryl oxidase 1	QSOX1_HUMAN	25	193.129	161.36	214.967	210.95	194.303	188.178	185.323	167.865	243.033	230.899	220.412	213.261	258.185	168.958	198.056	244.641	202.528	285.004	142.318	191.414	230.463	210.473	207.078	178.065	202.737	193.892	220.159	192.397	175.884	189.292	153.462	176.449	200.929	209.207	202.56	244.564	256.401	166.526	181.98	192.398	203.779
O43157	Plexin-B1	PLXNB1	O43157	O43157	PLXNB1	Plexin-B1	PLXB1_HUMAN	9	11.3038	6.54075	11.7775		67.81	31.352	21.3406	9.98875	18.4299	17.8495								27.7161			35.3954	29.0901	24.0495	7.66977	8.08508	15.9105	64.0742	31.1656	28.9321	77.9155	73.2374	17.3526	9.86628					14.1014	32.7446	37.3121	21.8048
O43866	CD5 antigen-like	CD5L	O43866	O43866	CD5L	CD5 antigen-like	CD5L_HUMAN	13	552.142	376.733	439.38	360.634	502.178	543.497	584.784	967.415	406.502	784.36	532.352	1669.52	1221.56	751.746	802.555	907.511	2045.56	1174.31	565.157	705.447	1059.59	1042.89	817.992	653.696	488.087	478.182	557.728	284.513	1091.34	547.996	574.658	511.449	438.451	1979.11	2267.7	1147.2	684.535	820.641	1037.26	2075.82	1411.79
O75636	Ficolin-3	FCN3	O75636	O75636	FCN3	Ficolin-3	FCN3_HUMAN	11	1389.41	821.494	1643.62	1095.22	880.114	1065.21	516.784	962.569	583.667	1744.18	245.23	395.907	418.002	384.864	403.219	302.925	329.919	346.11	548.155	266.381	291.276	486.922	687.326	1256.05	1656.61	1040.08	1475.92	1003.45	142.634	516.986	1226.66	1134.45	680.5	344.544	272.002	529.866	504.187	157.92	350.343	410.773	469.287
O75882	Attractin	ATRN	O75882	O75882	ATRN	Attractin	ATRN_HUMAN	32	375.319	360.656	478.705	315.867	371.491	381.663	433.655	455.945	441.007	416.116	227.964	275.376	246.767	240.818	314.617	269.616	298.762	327.164	113.752	295.963	238.843	210.134	322.282	419.453	456.233	419.872	561.063	452.386	491.502	512.969	461.125	517.676	447.547	214.695	275.684	307.308	261.002	236.33	369.348	272.98	286.394
O95479	GDH/6PGL endoplasmic bifunctional protein	H6PD	O95479	O95479	H6PD	GDH/6PGL endoplasmic bifunctional protein	G6PE_HUMAN	15	46.3745	37.1534	35.12	51.6473	47.269	40.6989	51.7473	45.106	38.8814	29.3318	48.468		9.67588			21.2684	48.1422		30.5119	24.1225	36.5516	61.8684	39.1077	25.4198	30.2264	37.3111	60.5153	50.3208	73.4742	23.6873	50.5111	33.4281	63.0115		38.1483	49.7606	66.4957	26.8295		21.2265	49.275
O95497	Pantetheinase	VNN1	O95497	O95497	VNN1	Pantetheinase	VNN1_HUMAN	10	45.9895	50.5602	113.264	34.4193	204.901	45.076	74.0257	23.8086	54.2082	93.3537	65.6152	41.7421	120.225	41.9018	60.1123		44.9834	18.192			43.8824		65.3478	72.3682	31.159	136.193	40.8709	59.9167	60.2432	155.674	87.0896	55.8545	185.722	43.3033	65.7861	70.0262	111.61	61.1436	130.013	25.225	60.6703
P00338	L-lactate dehydrogenase A chain	LDHA	P00338;V9HWB9	P00338;V9HWB9	LDHA;HEL-S-133P	L-lactate dehydrogenase A chain;L-lactate dehydrogenase	LDHA_HUMAN;V9HWB9_HUMAN	10	151.323	98.7042	189.463	144.955	97.5112	165.244	196.148	160.537	95.2985	146.994	39.9092	43.8752	42.7816	26.2024			48.6882		32.5172	46.3335	44.444		98.385	124.338	165.807	158.326	193.711	119.464	120.502	134.717	95.6382	80.9187	88.6962	87.4329	41.25	47.7964	53.8717	179.012	42.241	14.7269
P00390	Glutathione reductase, mitochondrial	GSR	P00390;V9HW90	P00390;V9HW90	GSR;HEL-75	Glutathione reductase, mitochondrial;Glutathione reductase	GSHR_HUMAN;V9HW90_HUMAN	11	73.1099	49.7733	54.3413	71.6588	55.8407	62.8628	71.8962	75.3671	78.1314	29.976	100.256	90.7267	95.2255	91.2294	90.5668	104.363	87.0162	97.6623	130.429	105.515	130.161	84.596	83.2138	44.9488	53.6806	71.0693	73.5883		34.4373	20.9692		29.2419	15.2744	216.947	124.929	128.466	104.926	63.2617	60.9206	87.7207	89.0282
P00441	Superoxide dismutase [Cu-Zn]	SOD1	P00441;V9HWC9	P00441;V9HWC9	SOD1;HEL-S-44	Superoxide dismutase [Cu-Zn]	SODC_HUMAN;V9HWC9_HUMAN	2	143.778	139.311	201.92	147.089	184.098	222.28	66.3866	68.7391	94.2861	197.35	89.3987	106.683	99.4358	84.1289	83.4666	88.1886	216.686			155.525	183.813	118.438	134.55	108.478	162.628	131.539	117.587		137.661	134.779		86.3496	177.544	195.535	169.203	92.6543	167.032	82.894		131.806	170.943
P00488	Coagulation factor XIII A chain	F13A1	P00488	P00488	F13A1	Coagulation factor XIII A chain	F13A_HUMAN	22	209.598	340.362	270.474	439.705	334.962	201.852	416.659	294.203	292.676	375.831	207.409	176.586	228.822	262.537	169.555	147.32	225.439	228.071	244.116	271.211	343.849	125.521	263.944	358.071	395.694	370.337	175.406	287.438	353.302	306.651	330.412	312.943	286.51	215.515	199.343	253.395	227.454	127.877	140.474	212.178	245.273
P00491	Purine nucleoside phosphorylase	PNP	P00491;Q8N7G1;V9HWH6	P00491;Q8N7G1;V9HWH6	PNP;;HEL-S-156an	Purine nucleoside phosphorylase	PNPH_HUMAN;Q8N7G1_HUMAN;V9HWH6_HUMAN	12	46.1318	25.5595	80.2444	47.8249	104.073	75.6666	27.7248	66.009	104.667	48.5127	526.121	63.0694	63.2981				66.9779		39.6118	64.8167	51.7898	439.046	107.841	59.1674	39.64	51.4172	41.0251		57.5351	63.7192	29.327	32.9126	106.497	101.78	56.681	69.9599	25.0986	40.3434	437.176	40.4367	83.6042
P00558	Phosphoglycerate kinase 1	PGK1	P00558;V9HWF4	P00558;V9HWF4	PGK1;HEL-S-68p	Phosphoglycerate kinase 1;Phosphoglycerate kinase	PGK1_HUMAN;V9HWF4_HUMAN	15	52.2361	45.6972	42.5393	61.0504	71.3686	57.3531	42.0195	36.5286	61.9114	87.1427							94.0133				17.1529		55.7511	51.7754	65.4196	70.3078	96.3587		67.297	95.4708	47.2543	61.0217	63.0751	81.7992	55.3941		44.7488	34.1472	59.5152	93.3387	46.9517
P00734	Prothrombin	F2	P00734	P00734	F2	Prothrombin	THRB_HUMAN	39	1120.1	1144.18	1469.54	1107.15	1018.1	1314.14	1220.49	1275.29	1312.21	1510.66	735.243	917.547	802.46	794.943	938.289	835.016	879.268	821.879	828.672	952.282	798.45	823.828	1028.17	1659.4	1392.07	1726.42	1154.52	1390.01	1286.94	1523.88	1670.3	1443.17	1392.47	615.355	872.946	992.997	1013.02	761.872	929.662	956.941	878.655
P00738	Haptoglobin	HP	P00738	P00738	HP	Haptoglobin	HPT_HUMAN	30	1202.55	1900.62	2300.62	3602.97	589.011	4033.61	2489.64	3534.07	1299.5	2470.48	8549.08	8670.03	6607.49	9952.19	9105.32	8849.68	7627.4	7656.98	5095.13	7568.14	7656.77	8369.64	5415.04	1418.9	1377.85	560.88	732.051	3518.67	2921.22	327.769	4984.52	2290.82	3133.69	142.186	8298.64	6505.17	8221.65	7515.55	5876.47	7980.3	5172.37
P00739	Haptoglobin-related protein	HPR	P00739	P00739	HPR	Haptoglobin-related protein	HPTR_HUMAN	7	153.208	253.173	339.143	552.248	105.037	632.991	159.674	404.832	284.855	455.73	1172.05	964.416	1020.01	1626.94	1715.66	880.538	908.131	1180.27	763.484	1320.27	511.286	850.865	738.855	386.098	419.207	300.939	183.36	304.739	160.827	275.662	575.651	248.387	400.986	677.042	1132.62	1239.33	1655.27	1263.92	941.523	1289.55	1053.12
P00747	Plasminogen	PLG	P00747	P00747	PLG	Plasminogen	PLMN_HUMAN	59	1326.3	1318.31	1696.44	1485.84	1465.71	1801.04	1524.9	1591.11	1572.61	1597.78	830.052	840.489	892.015	1040.72	850.081	834.312	946.268	868.277	776.563	865.049	1007.79	1083.19	1191.58	1687.2	1718.42	1861.68	1388.26	1666.75	1486.99	1667.96	1901.76	1781.61	1819.84	827.608	901.722	941.74	1193.34	956.16	974.052	1090.34	844.392
P00915	Carbonic anhydrase 1	CA1	P00915;V9HWE3	P00915;V9HWE3	CA1;HEL-S-11	Carbonic anhydrase 1;Carbonic anhydrase	CAH1_HUMAN;V9HWE3_HUMAN	13	390.473	690.75	851.945	431.909	838.661	765.606	341.418	171.99	271.407	1390.97	237.057	461.007	259.603	211.959	337.019	273.801	578.574	148.104	164.123	402.436	474.363	319.438	455.119	456.41	357.545	317.972	214.052	297.425	382.899	524.612	375.161	433.235	932.789	297.935	557.603	333.565	429.107	184.265	130.499	351.76	408.176
P00918	Carbonic anhydrase 2	CA2	P00918;V9HW21	P00918;V9HW21	CA2;HEL-76	Carbonic anhydrase 2;Carbonic anhydrase	CAH2_HUMAN;V9HW21_HUMAN	14	105.903	158.243	150.314	127.371	269.507	235.972	116.808	50.3284	92.6389	312.777	103.02	155.601	71.784	85.2626	116.483	105.164	235.128	42.7578	51.7296	194.208	161.54	100.798	138.334	94.9665	104.773	84.9566	61.8843	53.3276	75.8094	104.225	83.6699	94.1688	163.628	72.0157	170.152	114.822	166.815	54.3651	35.6053	141.122	160.844
P01023	Alpha-2-macroglobulin	A2M	P01023	P01023	A2M	Alpha-2-macroglobulin	A2MG_HUMAN	75	3646.02	2917.8	2393.25	4911.46	2430.94	2172.54	3847.28	2666.49	2763.51	4476.81	2661.41	2409.81	3012.33	2442.54	2538.17	3172.92	2215.07	2644.27	2861.48	2153.12	2953.97	3772.53	2957.44	3436.17	3268.73	2887.2	3929.79	5073.51	8826.36	4890.96	3276.31	4262.97	5124.77	3055.27	2474.22	1858.68	2366.34	2920.58	2572.46	2429.46	2106.7
P01024	Complement C3	C3	P01024;V9HWA9	P01024;V9HWA9	C3;HEL-S-62p	Complement C3;C3-beta-c	CO3_HUMAN;V9HWA9_HUMAN	134	2540.19	2401.87	2253.22	2601.85	2489.08	2447.09	2726.44	2843.9	2297.35	2262.33	1482.57	1771.08	1873.75	1947	1815.53	1797.38	1729.35	1697.45	1926.78	1876.18	1648.68	1870.58	2104.53	2439.64	2379.44	2747.94	3094.25	3145.56	3110.82	2995.01	3009.53	3503.89	2863.04	1243.16	1585.25	1885.51	1809.13	1997.33	1729.46	1872.11	1842.59
P01031	Complement C5	C5	P01031	P01031	C5	Complement C5	CO5_HUMAN	73	908.455	893.206	927.487	844.586	918.867	806.141	890.753	1025.56	908.655	899.156	572.198	427.424	391.948	561.965	533.353	507.151	427.55	432.186	505.756	512.47	574.055	511.396	680.924	777.435	810.291	1002.9	890.084	1109.33	912.816	922.15	1090.75	1245.91	959.322	505.116	487.465	438.121	581.481	522.423	430.017	599.942	554.127
P01591	Immunoglobulin J chain	JCHAIN	P01591	P01591	JCHAIN	Immunoglobulin J chain	IGJ_HUMAN	5	3802.55	2047.15	2086.04	2524.69	4521.16	3039.35	2672.52	24469.8	1753.13	3044.41	1967.15	2063.52	1407.94	2982.38	3747.66	4152.73	3188.48	1844.89	2081.36	1128.97	2698.67	1036.28	3557.31	2026.45	2529.58	1763.94	4344.94	1593.69	4684.13	1709.18	2363.9	2131.65	2598.97	5003.46	3332.36	2293.22	1968.81	4510.55	3307.56	3051.55	2853.55
P01601	Immunoglobulin kappa variable 1D-16	IGKV1D-16	P01601	P01601	IGKV1D-16	Immunoglobulin kappa variable 1D-16	KVD16_HUMAN	2	91.8928	33.2888	157.002	26.2568	42.7013			21.0853			1250.84	5614.15	793.833	1430.19	1608.84	838.435	336.23	7141.73	683.565	1182.01	846.64	746.651	1269.19	149.753	120.494	420.478	48.3747	110.026				672.993	205.06	1211.82	692.181	1709.3	984.274	1820.2	491.886	418.1	402.571
P01871	Immunoglobulin heavy constant mu	IGHM	P01871	P01871	IGHM	Immunoglobulin heavy constant mu	IGHM_HUMAN	17	1657.24	737.723	727.028	1192.39	715.423	2070.91	2760.42	541.391	606.514	3025.15	2846.36	8636.01	6383.44	4827.26	3992.92	4292.86	8719.42	5915.7	4961.07	4160.72	5701.96	5781.01	3647.86	1753.72	1252.13	1237.5	2522.37	503.648	3900.44	1269.47	1321.26	1010.39	1358.21	6246.16	8775.07	5752.19	3825.26	3434.21	4602.92	7464.33	5552.84
P02533	Keratin, type I cytoskeletal 14	KRT14	P02533	P02533	KRT14	Keratin, type I cytoskeletal 14	K1C14_HUMAN	16	80.6868	183.095	129.528	59.0307	122.089	47.1257	80.7194	92.3169	70.5272	118.142			755.525			34.6858				78.5386			142.462	124.6	79.9734	47.2357	105.061	71.343	280.245	182.127	52.5351	177.795	150.81	66.4315
P02652	Apolipoprotein A-II	APOA2	P02652;V9GYG9;V9GYM3	P02652;V9GYG9;V9GYM3	APOA2	Apolipoprotein A-II;Apolipoprotein A-II (Fragment);Apolipoprotein A-II	APOA2_HUMAN;V9GYG9_HUMAN;V9GYM3_HUMAN	5	4597.56	2053.8	2078.63	3119.06	3799.32	1738.94	1357.04	1565.35	1053.57	3048.68	967.41	836.704	809.063	613.75	1130.45	1264.59	1352.91	656.186	1118.39	772.004	547.487	297.606	1580.84	2333.72	3792.66	702.333	7575.21	2559.62	4869.82	4365.83	668.793	2305.39	1570.04	689.051	1083.64	666.917	1231.93	2124.16	1082.65	1248.81	1135.58
P02671	Fibrinogen alpha chain	FGA	P02671	P02671	FGA	Fibrinogen alpha chain	FIBA_HUMAN	49	2027.67	1353.07	1579.72	2022.09	1570.66	1336.97	2189.12	1635.37	1532.3	1931.76	1826.44	1877.99	2237.67	2739.67	2058.91	2247.72	1990.1	1863.34	2359.53	2150.05	2207.45	1971.21	1941.31	1542.72	1374.09	1838.45	1637.17	1522.27	2064.23	1693.72	2276.34	2379.68	1457.72	2071.39	2052.2	2008.05	1984.59	2152.99	1852.11	1753.3	1814.63
P02675	Fibrinogen beta chain	FGB	P02675;V9HVY1	P02675;V9HVY1	FGB;HEL-S-78p	Fibrinogen beta chain	FIBB_HUMAN;V9HVY1_HUMAN	40	1552.18	1280.27	1559.31	1834.33	1321.66	1130.23	1728.14	1425.24	1313.35	1550.61	1400.22	1409.05	1684.85	2074.77	1616.2	1514.49	1528.41	1537.74	1832.8	1662.33	1418.78	1268.82	1529.26	1430.65	1231.35	1656.02	1312.25	1396.94	1722.93	1531.97	2509.4	2150.75	1317.31	1497.92	1468.15	1572.55	1517.85	1725.23	1471	1324.26	1349.46
P02741	C-reactive protein	CRP	P02741	P02741	CRP	C-reactive protein	CRP_HUMAN	7	524.961	69.0326	157.773	148.125	128.838	180.416	318.837	734.97	100.179	195.604	317.026			48.1794	233.872	217.771				538.215	365.852		267.478	53.7654	67.4493	102.526	291.638	82.7591		87.2004	1016.03	85.2171	101.346	170.603	417.737	113.004		296.389	130.657		148.421
P02743	Serum amyloid P-component	APCS	P02743;V9HWP0	P02743;V9HWP0	APCS;HEL-S-92n	Serum amyloid P-component;Pentaxin	SAMP_HUMAN;V9HWP0_HUMAN	12	2868.59	2459.33	2742.42	5261.15	2627.03	2714.12	3139.13	3313.36	2119.3	2342.97	1075.41	746.288	1018.16	1198.5	1172.88	980.55	1157.15	636.607	531.93	1054.52	897.405	775.842	1856.03	1470.27	2072.02	2791.01	1576.76	2380.62	1866.03	1593.05	2364.95	1622.2	1589.28	1066.07	1489.31	1179.72	1289.6	1000.74	799.335	970.526	1298.49
P02751	Fibronectin	FN1	P02751	P02751	FN1	Fibronectin	FINC_HUMAN	100	1141.03	1683.53	1371.99	1191.6	1639.88	1440.55	1729.55	1047.92	1582.05	1411.54	912.949	1023.34	1767.52	1587.3	1086.83	1032.64	1826.06	1058.33	818.203	903.449	964.629	788.206	1273.14	1505.53	1486.74	1943.33	1698.48	1629.65	1613.53	1356.18	1449.15	2071.76	1329.07	826.417	680.811	1315.23	989.817	1425.24	1227.34	1108.08	1362.89
P02753	Retinol-binding protein 4	RBP4	P02753;Q5VY30	P02753;Q5VY30	RBP4	Retinol-binding protein 4;Retinol-binding protein	RET4_HUMAN;Q5VY30_HUMAN	9	6009.87	7313.02	6509.23	9412.93	6092.47	6492.06	3474.45	4230.81	5490.88	6754.06	2321.63	2442.6	2827.22	2671.58	2808.67	2510.92	3145.8	3496.12	1581.71	2006.78	3442.82	3249.84	4285.7	5524.06	5489.34	6096.23	4373.39	5134.84	4572.77	5366.41	4855.41	4940.77	9009.74	2712.13	1919.58	2478.83	3191.23	2968.3	2483.31	2689.64	2822.51
P02760	Protein AMBP	AMBP	P02760	P02760	AMBP	Protein AMBP	AMBP_HUMAN	15	2292	2766.98	1946.14	2482.2	2548.45	2004.25	1842.41	1883.39	2106.6	2744.12	685.303	823.505	760.768	1021.41	813.599	809.403	676.238	944.365	561.762	647.067	614.941	769.502	1442.93	2426.69	2272.92	2709.64	1744.55	2344.39	2189.66	2412.08	2164.76	2833.65	2457.15	729.678	722.122	681.685	698.472	1255.09	905.548	800.885	723.205
P02763	Alpha-1-acid glycoprotein 1	ORM1	P02763;V9HWF6	P02763;V9HWF6	ORM1;HEL-S-153w	Alpha-1-acid glycoprotein 1;Alpha-1-acid glycoprotein	A1AG1_HUMAN;V9HWF6_HUMAN	6	1908.68	1970.32	1180.6	2394.95	457.508	1058.2	1875.48	2745.88	673.664	828.447	2834.69	2662.09	2327.37	4064.18	3063.19	2621.92	2741.74	2277.86	3838.4	3982.06	2378.63	2261.08	2279.41	1644.62	811.905	2074.34	771.066	1655.33	1115.65	581.855	2730.84	1677.23	2038.15	2864.61	3078.3	1563.22	2574.19	3250.38	2487.57	2470.34	2091.29
P02768	Albumin	ALB	P02768	P02768	ALB	Albumin	ALBU_HUMAN	50	1692.11	2907.6	4351.36	2066.97	1696.14	820.851	245.832	373.276	470.002	951.072	19401.7	20634.5	21973.7	20401.8	20110.7	21734.7	20907.9	14735.9	17016.9	20679	22439.2	21966.1	11708.1	551.906	601.415	689.94	640.983	1046.38	666.051	1015.45	415.046	495.539	694.503	19545.4	21188.3	19446.1	17001.8	23603.8	18928	19226.6	18603.4
P02776	Platelet factor 4	PF4	P02776	P02776	PF4	Platelet factor 4	PLF4_HUMAN	1	54.4483	269.354		96.2803		329.793	527.242	162.881	346.478	494.622	418.373	1601.23	594.592	258.959	614.703	248.089	1981.98	956.267	3107.22	1438.66	605.955	1545.86	782.649	299.896	481.37	443.578	1165.9		388.859	268.588		259.422		915.177	1665.11	1232.51	2904.6	1179.45	534.335	434.37	616.618
P02787	Serotransferrin	TF	P02787	P02787	TF	Serotransferrin	TRFE_HUMAN	59	2692.33	3254.84	1564.32	1304.16	2757.02	1552.58	1282.83	2128.74	1463.8	1089.41	4038.58	5382.2	4798.93	4806.43	4566.18	4752.47	4240.49	4865.57	5101.61	4367.24	4427	4874.81	3423.25	1091.93	1090.39	1046.03	2052.92	1389.08	2589.48	2412.29	903.139	1359.95	1668.8	3760.68	3920.02	4638.83	4527.22	4912.94	4151.86	4361.35	3629.29
P02790	Hemopexin	HPX	P02790	P02790	HPX	Hemopexin	HEMO_HUMAN	28	7795.51	5230.44	5130.99	8077.21	5806.06	5265.76	5495.16	6936.61	5323.94	6644.14	4441.21	3480.05	4380.61	4689.84	4022.76	3783.25	3661.79	3961.21	4152.84	3541.01	4286.04	4072.82	5008.15	5696.62	5793.43	6751.18	6596.83	6836.89	6199.07	5771.31	5697.04	5611.88	6221.62	2324.68	3749.44	4106.36	4212.52	4067.41	3736.73	4123.57	3456.24
P03950	Angiogenin	ANG	P03950;W0UV28	P03950;W0UV28	ANG;RAA1	Angiogenin;Ribonuclease A A1	ANGI_HUMAN;W0UV28_HUMAN	7	115.61	179.44	228.201	267.308	130.18	161.272	135.223	207.942	133.352	181.814	261.025	52.0426	158.006	97.6705	78.2367	36.3194	177.458	30.9621	131.597	105.86	45.9532	121.249	138.033	126.306	103.191	176.437	79.0022	88.7996	111.458	84.931	125.135	143.197	91.7055	73.1857	99.4682	26.5287	131.749	59.4244	129.345	89.6902	358.921
P03951	Coagulation factor XI	F11	P03951	P03951	F11	Coagulation factor XI	FA11_HUMAN	21	251.444	115.086	171.563	239.703	142.551	248.63	161.373	185.7	132.836	164.712	227.175	211.428	217.695	259.056	246.272	230.065	266.794	329.03	201.597	219.524	259.182	164.647	211.185	184.213	188.779	213.76	156.413	151.134	152.701	181.788	205.31	146.626	191.758	185.962	269.317	258.764	309.986	184.353	253.865	299.295	288.704
P04066	Tissue alpha-L-fucosidase	FUCA1	P04066	P04066	FUCA1	Tissue alpha-L-fucosidase	FUCO_HUMAN	7	194.958	79.3951	187.879	123.556	231.39	188.423	181.584	155.061	114.166	149.031	79.8536	38.9174	55.6912		75.7396	71.2294	75.9487	55.8583	141.597		43.1789		118.077	8.76502	36.0316	133.251	203.966	166.123	107.42	118.611	125.085	103.148	103.582		67.1298	74.1194	34.0234		60.4686	29.6272	73.3524
P04075	Fructose-bisphosphate aldolase A	ALDOA	P04075;V9HWN7	P04075;V9HWN7	ALDOA;HEL-S-87p	Fructose-bisphosphate aldolase A;Fructose-bisphosphate aldolase	ALDOA_HUMAN;V9HWN7_HUMAN	21	39.9414	47.5836	54.7963	65.2622	46.0005	63.352	47.4029	46.5017	105.034	73.7409		91.4211	80.3216		87.5571	73.9559	90.4462	85.3628	68.0508	111.899	47.6101	66.99	69.6615	74.3527	72.0879	53.6391	75.6354	47.8383	40.5403	67.1002	59.1699	39.7816	65.5012	97.3466	69.9763	75.4333	65.1392	69.4779	46.4807	62.7768	66.4998
P04196	Histidine-rich glycoprotein	HRG	P04196	P04196	HRG	Histidine-rich glycoprotein	HRG_HUMAN	26	1343.61	1192.5	1706.33	1685.99	1528.1	1899.3	1601.99	1694.65	1993.12	2529.93	1554.05	1103.37	1280.69	922.663	1735.52	1261.88	1004.92	1278.51	1276.91	1234.02	1172.49	1407.65	1473.1	1450.06	2141.39	1880.58	2532.27	1329.04	1016.13	2029.09	1788.8	1663.63	2275.29	746.934	1330.38	1388.41	1405.49	1298.34	1467.32	1546.07	817.521
P04217	Alpha-1B-glycoprotein	A1BG	P04217;V9HWD8	P04217;V9HWD8	A1BG;HEL-S-163pA	Alpha-1B-glycoprotein;Epididymis secretory sperm binding protein Li 163pA	A1BG_HUMAN;V9HWD8_HUMAN	15	2380.05	2046.44	2125.75	1780.08	2393.96	2381.35	2563.87	2409.59	2243.19	2401.76	2631.15	2734.36	2441.35	2414.38	2613.44	2294.25	2475.55	2370.74	2730.69	2443.3	2425.1	2467.85	2398.55	2941.67	2695.6	2805.05	2646.44	2793.72	2645.32	2302.85	2320.88	3204.73	2663.44	1995.26	2472.61	2655.48	2297.2	2422.33	2187.2	2437.25	2074.6
P05160	Coagulation factor XIII B chain	F13B	P05160	P05160	F13B	Coagulation factor XIII B chain	F13B_HUMAN	31	364.055	507.103	470.02	568.185	405.58	370.594	557.266	403.697	460.904	556.947	302.822	257.329	321.866	355.496	296.468	274.904	342.159	324.515	171.86	345.071	466.477	237.863	380.054	535.98	557.633	612.692	323.867	402.225	511.756	482.94	556.616	509.051	532.48	285.085	279.086	384.412	315.683	248.562	303.287	282.228	402.356
P05546	Heparin cofactor 2	SERPIND1	P05546	P05546	SERPIND1	Heparin cofactor 2	HEP2_HUMAN	19	1902.55	2126.48	2225.99	1955.05	1572.3	3454.07	2360.51	2735.82	2006.81	2801.28	695.305	772.035	770.996	595.372	853.424	745.779	803.356	851.683	982.262	782.369	812.753	829.189	1483.43	2003.95	2326.02	2145.86	1843.64	2526.38	2395.33	1556.24	2724.71	2096.73	2786.52	363.5	706.262	777.408	878.792	811.938	660.233	796.755	512.063
P06727	Apolipoprotein A-IV	APOA4	P06727	P06727	APOA4	Apolipoprotein A-IV	APOA4_HUMAN	30	2556.85	2582.12	1796.12	2655.56	1601.56	1122.49	1467.08	1352.71	3059.61	5194.67	2934.89	2254.89	3394.66	2639.08	2502.69	1773.36	2259.93	3219.92	3121.49	2385.52	4416.48	3444.15	2624.36	2455.58	2823.18	3117.61	2549.4	1317.76	1231.43	1598.35	1715.93	1893.81	1331.84	1879.5	3019.08	2667.52	3304.29	1892.25	2020.18	2553.84	3359.4
P06732	Creatine kinase M-type	CKM	P06732	P06732	CKM	Creatine kinase M-type	KCRM_HUMAN	10			46.9124		50.3158	57.1316			19.0703	31.2381			64.0811	50.4555	77.2956		18.5651	38.6716		31.6901		55.7179	45.0954	57.3782	38.0399	67.7885	24.8195	143.717	75.3084	36.9793	8.7689				43.3363		35.1084	58.84			100.618
P07307	Asialoglycoprotein receptor 2	ASGR2	P07307;Q7Z4G9	P07307;Q7Z4G9	ASGR2;HBXBP	Asialoglycoprotein receptor 2;HBxAg-binding protein	ASGR2_HUMAN;Q7Z4G9_HUMAN	5	195.464	36.5422	39.9382		17.4278	36.6966	32.8139		11.443	49.8637	25.8791	41.0037	29.4966	43.6101	17.2217	23.7513	33.4849	49.6959	62.8541	23.778	38.7835	60.647	43.5198	49.0592	18.4785	77.3151	22.5098		45.2769	36.6753	41.5005	16.5194	15.4843	77.3281	40.3423	32.7133	55.519	44.0196	43.6554	53.1713	36.9415
P07357	Complement component C8 alpha chain	C8A	P07357	P07357	C8A	Complement component C8 alpha chain	CO8A_HUMAN	22	621.18	933.148	961.764	774.758	1011.16	769.87	884.743	1061.19	543.813	1080.79	479.971	442.45	431.682	581.879	516.562	442.959	421.269	456.247	521.654	545.114	482.985	434.419	654.527	738.488	786.275	933.043	576.471	780.445	808.274	742.048	1129.79	927.551	927.592	512.635	489.06	439.865	477.512	554.148	511.128	533.718	469.848
P07360	Complement component C8 gamma chain	C8G	P07360	P07360	C8G	Complement component C8 gamma chain	CO8G_HUMAN	12	805.697	1205.56	1142.98	1182.02	1223.3	1123.19	1198.7	1232.58	845.914	1381.78	920.564	603.7	687.162	685.779	766.475	658.759	671.362	614.468	725.008	765.465	739.563	947.448	914.886	1044.36	1443.29	1483.11	831.759	1085.54	968.42	1217.15	1637.38	1157.07	1289.46	686.15	1038.23	808.471	919.618	550.348	791.144	658.514	610.404
P07737	Profilin-1	PFN1	P07737	P07737	PFN1	Profilin-1	PROF1_HUMAN	6	152.611	36.9779	70.5531	175.878	80.1123	84.3328	83.3889	64.2552	229.803	128.6		31.9662						94.1781	84.831	102.621		31.7781	96.7924	65.6978	65.9635	74.9664	96.8996			57.5198				209.202			46.1761	143.995	60.9096	57.8782	269.542
P07998	Ribonuclease pancreatic	RNASE1	P07998;W0UV93	P07998;W0UV93	RNASE1;RAC1	Ribonuclease pancreatic;Ribonuclease A C1	RNAS1_HUMAN;W0UV93_HUMAN	6	72.1249	109.029	79.9146	113.057	64.6643	29.1022	59.5993	40.5929	67.1949	43.733	65.8635	60.6551	54.3951	54.4608	29.6804	52.457	46.2714	81.895	31.8295	39.9469	84.5035	63.5422	61.1142	62.4972	50.8954	73.1305	48.6024	53.5785	52.1077	43.2936	54.274	102.463	96.8406	150.456	27.0302	30.6154	69.7021	53.7692	31.4748	36.211	52.9026
P08603	Complement factor H	CFH	P08603	P08603	CFH	Complement factor H	CFAH_HUMAN	73	2044.34	2369.52	2349.96	2142.23	2361.84	2296.92	2756.15	2369.52	2026.8	2562.57	1640.49	1646.24	1662.41	1793.13	1855.36	1768.78	1582.31	1825.31	1070.52	1903.19	1682.89	1898.66	1982.23	1948.61	2099.53	2645.16	2589.86	2857.86	2552.17	2635.84	2746.83	3101.52	2593.29	1465.86	1748.55	1900.96	1887.36	1740.75	1681.89	1820.93	1697.86
P08697	Alpha-2-antiplasmin	SERPINF2	P08697	P08697	SERPINF2	Alpha-2-antiplasmin	A2AP_HUMAN	19	2353.34	1902.04	2329.94	2297.05	2463.34	2753.67	1991.43	2894.57	2375.24	2907.99	1357.74	1546.47	1412.51	1306.38	1579.59	1497.04	1572.01	1425.09	2050.66	1687.09	1551.99	1327.48	1935.58	2585.09	3032.74	2869.39	2263.92	2361.46	2491.9	2879.46	2945.61	2635.22	3219.42	916.368	1619.47	1864.52	1858.51	1476.66	1526.14	1520.25	1216.18
P09172	Dopamine beta-hydroxylase	DBH	P09172	P09172	DBH	Dopamine beta-hydroxylase	DOPO_HUMAN	15	271.048		165.967		281.555	220.261	204.665	168.598	103.396	115.699	133.407	63.1427	186.508	123.242	192.154	88.6467	83.4308	68.8165	98.8936	228.407	89.4222	231.236	155.925	53.33	62.4644	97.9219	390.682	49.7245	193.924	92.1972	93.2958	265.943	288.44	104.698	111.198	181.676	129.03	134.523	151.125	102.708	174.529
P0C0L4	Complement C4-A	C4A	P0C0L4	P0C0L4	C4A	Complement C4-A	CO4A_HUMAN	92	3724.83	2696.3	4359.78	5423.73	5805.65	2365.69	3006	5169.72	3009.57	2877.18	1214.89	1155.68	1964.08	1858.9	2050.42	1443.33	1651.65	1606.05	916.53	2067.86	1519.42	1614.64	2613.72	3454.69	2705.27	3329.13	2113.71	3713.89	3409.73	3371.07	2967.79	3796.31	2503.96	1271.89	1323.49	1725.17	1590.42	1897.15	1196.93	1276.5	1438.51
P0C0L5	Complement C4-B	C4B	P0C0L5	P0C0L5	C4B	Complement C4-B	CO4B_HUMAN	3	1611.09	967.891	1687.9	3250.29	2683.31	794.751	1406.25	2694.22	902.752	1087.53	314.224	404.687	659.985	606.327	329.14	462.64	530.043	367.366	445.684	600.044	205.846	442.767	1020.67	936.08	860.573	849.007	1055.7	1101.62	1131.31	803.804	679.784	1192.14	479.659	506.773	339.412	580.347	630.212	654.445	297.064	164.965	470.529
P0DOX2	Immunoglobulin alpha-2 heavy chain		P0DOX2	P0DOX2		Immunoglobulin alpha-2 heavy chain	IGA2_HUMAN	4	884.116	615.412	978.255	157.321	861.035	1617.13	357.088	556.516	48.825	165.383	741.439	536.835	619.515	478.415	360.387	519.911	615.718	786.238	320.04	501.025			586.03	3700.07	826.812	1785.18	1117.08	997.24	662.323	2337.3	833.66	429.356	1169.79	801.843	475.343	544.858	509.061	722.094	318.53	434.21	855.628
P0DOX3	Immunoglobulin delta heavy chain		P0DOX3	P0DOX3		Immunoglobulin delta heavy chain	IGD_HUMAN	12	85.2453	547.593	882.397	215.635	360.284	573.69	207.243	1297.12	62.3881	143.966	158.217	1832	309.874	295.532	195.574	599.427	377.13	264.18	268.951	252.558	151.399	671.717	443.278	540.696	244.746	1418.08	248.975	41.4071	1160.4	224.938	463.828	822.254	634.089	182.375	299.697	359.364	572.828	197.573	899.634	128.569	477.621
P0DOX6	Immunoglobulin mu heavy chain		P0DOX6	P0DOX6		Immunoglobulin mu heavy chain	IGM_HUMAN	1	555.768					6239.51	375.888	83.3147	12.0101	4487.41		117.83	56.6871	1105.29				2179.78	1066.22		32.2305		1359.33	1141.89		489.978	1149.48				635.344		413.223	63.6368	130.484	39.7847	2904.5			223.976	88.9941
P0DP01	Immunoglobulin heavy variable 1-8	IGHV1-8	P0DP01	P0DP01	IGHV1-8	Immunoglobulin heavy variable 1-8	HV108_HUMAN	1						120.063				208.907	439.919	602.094	642.453	460.017	1142.6	612.701	533.89	2655.85		204.657	132.532	905.5	666.245	77.1969			39.4871	140.866	185.686		97.7991		94.1988	857.245		441.898	1131.87	1367.63	513.191	659.867	925.921
P10586	Receptor-type tyrosine-protein phosphatase F	PTPRF	P10586	P10586	PTPRF	Receptor-type tyrosine-protein phosphatase F	PTPRF_HUMAN	17	46.7718	33.7246	37.8455	37.8219	26.5123	40.3103	25.6303	30.7766	21.1588	25.975	41.3496		33.3702	40.2779			38.1338	64.3895		37.6993	39.5937	51.7325	37.393	22.8442	18.5009	24.8876	7.72814	25.7836	15.4561	21.0507	25.2452	26.6328	21.9464	33.6367	47.5423	50.265	57.7049	32.6323		58.5347
P10643	Complement component C7	C7	P10643	P10643	C7	Complement component C7	CO7_HUMAN	41	979.116	1021.59	852.683	1141.33	826.761	985.279	1083.29	1179.08	977.044	1036.35	474.703	508.755	289.263	592.802	565.297	732.911	395.743	478.346	642.173	448.714	618.886	503.48	742.436	886.05	184.968	621.49	1438.47	1099.5	1113.57	1131.95	736.582	1008.77	629.848	556.65	597.801	347.793	507.299	557.629	372.541	642.186	448.827
P10720	Platelet factor 4 variant	PF4V1	P10720	P10720	PF4V1	Platelet factor 4 variant	PF4V_HUMAN	3		253.71	24.3716			189.511	140.825	26.8929	147.492	147.144	370.616	750.095	478.053	150.159	512.406	214.829	866.595	524.649	1501.56	1109.48	355.6	676.517	444.237	509.337	214.096	171.808	424.076		128.597	26.7014		106.226	26.3053	850.904	1178.1	891.404	1931.89	697.399	636.252	546.807	464.359
P11021	Endoplasmic reticulum chaperone BiP	HSPA5	P11021;V9HWB4	P11021;V9HWB4	HSPA5;HEL-S-89n	Endoplasmic reticulum chaperone BiP;78 kDa glucose-regulated protein	BIP_HUMAN;V9HWB4_HUMAN	20	66.3037	60.0478	62.3767	76.8332	52.2615	71.7294	71.4214	67.7982	93.9998	86.7504	161.201	167.437	141.639	117.755	169.077	200.364	111.492	152.759	133.032	152.334	138.7	171.53	114.856	103.597	87.1876	76.5724	57.0805	66.755	72.1381	78.7398	97.4996	76.4852	106.484	138.74	139.304	176.321	162.307	116.509	148.861	157.675	142.442
P11142	Heat shock cognate 71 kDa protein	HSPA8	P11142;V9HW22	P11142;V9HW22	HSPA8;HEL-S-72p	Heat shock cognate 71 kDa protein;Epididymis luminal protein 33	HSP7C_HUMAN;V9HW22_HUMAN	14	43.9785	39.1473	53.018	71.9017	61.0919	60.4863	33.2689	56.9397	85.2236	91.2669		85.2013	34.4453		112.54		59.4384		69.1569	87.4654		70.7958	65.6098	25.4266	67.3401	51.1589	52.7011		76.5985	39.8836	39.0752	20.1997	46.2223	90.3224		79.2522	60.9678	92.8506		53.476
P11226	Mannose-binding protein C	MBL2	P11226	P11226	MBL2	Mannose-binding protein C	MBL2_HUMAN	8	571.306	528.161	1852.55	1053.94	419.579	230.195	207.645	96.8861	239.333	691.082	183.644	134.132	248.294	451.113	242.157	209.876	82.246	140.929	613.844	454.425	65.4445	148.117	402.95	75.8147	120.879	278.667	793.068	276.007	1029.54	76.7891	134.299	1221.96	349.652	117.899	123.54	153.267	70.693	192.475	300.243	379.243	220.774
P13591	Neural cell adhesion molecule 1	NCAM1	P13591	P13591	NCAM1	Neural cell adhesion molecule 1	NCAM1_HUMAN	18	85.7892	105.467	119.665	128.846	60.1443	90.3513	104.42	114.569	111.202	87.393	94.1714	88.246	78.7559	105.946	82.0036	85.6437	96.6398	70.7591	98.5064	81.1758	110.014		95.2242	115.029	114.798	84.1988	100.205	82.2732	107.398	86.9101	74.2655	124.863	78.6892	130.986	102.001	87.4508	75.437	96.0475	92.5823	150.25	101.001
P13671	Complement component C6	C6	P13671	P13671	C6	Complement component C6	CO6_HUMAN	31	1129.64	931.109	1190.14	1429.33	1215.2	1384.53	1307.31	1108.86	932.083	1372.38	562.841	698.556	441.384	593.847	659.812	683.963	603.526	546.297	715.158	665.582	641.269	580.805	881.528	1203.61	1094.52	1458.17	983.051	1251.07	1366.55	1068.4	1491.69	1139.8	1096.71	530.955	645.793	496.489	528.605	664.428	588.985	702.711	492.187
P13727	Bone marrow proteoglycan	PRG2	P13727	P13727	PRG2	Bone marrow proteoglycan	PRG2_HUMAN	6	32.7494	25.1267	74.779	70.1175	55.6748	80.217	83.3123	62.4636	57.3916	57.2192			52.4805			53.6903	70.4411						59.6664	60.1759	51.9903	77.2164	76.5651	26.6759	61.4925	78.3093	43.9623	16.7511	75.6466	90.5075	31.2998	40.9163			68.5806
P14543	Nidogen-1	NID1	P14543	P14543	NID1	Nidogen-1	NID1_HUMAN	23	12.5698	50.986	30.1155	29.1926	30.6509	20.5068	33.6429	16.0371	40.4756	24.5876	47.525	51.0563	37.3106		60.3258	37.1478	33.9998	54.1987	52.1911	25.9305			36.2342	31.723	34.1768	33.9499	38.4219	28.0393		29.1547	26.7119	29.6725		66.2655	43.2188	56.1402	45.8231	28.8206	39.0585	45.2988	59.8062
P14780	Matrix metalloproteinase-9	MMP9	P14780	P14780	MMP9	Matrix metalloproteinase-9	MMP9_HUMAN	13		20.0387		103.149				70.5579	44.9428	39.2691		29.7332		54.5432	67.4616	61.7061	46.4351		36.3348	52.231	41.0653		51.3437	26.0474	25.1819			11.3127				17.1731			132.145	22.2474	141.7	32.6096		78.2391	51.9967
P15169	Carboxypeptidase N catalytic chain	CPN1	P15169	P15169	CPN1	Carboxypeptidase N catalytic chain	CBPN_HUMAN	14	493.009	454.483	408.71	392.981	302.398	562.478	741.927	356.599	523.485	226.936	436.737	349.483	366.392	267.938	343.123	301.831	455.914	424.453	306.92	468.245	472.693	385.113	410.993	418.712	449.065	579.127	356.928	498.303	365.709	515.585	525.379	489.152	439.243	259.86	483.954	515.928	449.158	242.553	335.218	454.634	348.398
P18065	Insulin-like growth factor-binding protein 2	IGFBP2	P18065	P18065	IGFBP2	Insulin-like growth factor-binding protein 2	IBP2_HUMAN	12	134.718	185.847	126.812	199.358	50.064	64.4121	113.034	71.7304	180.319	102.799	178.087	70.9833	139.063	65.454	64.3823	124.951	37.1299	170.492	75.2239	83.4582	104.171	85.7158	110.373	105.367	71.8293	73.1282	65.7342	75.8822	84.4994	72.5692	67.3913	178.772	58.8136	144.755	104.606	46.02	89.8655	89.6293	83.7877	129.796	46.0422
P18428	Lipopolysaccharide-binding protein	LBP	P18428;Q8TCF0	P18428;Q8TCF0	LBP	Lipopolysaccharide-binding protein	LBP_HUMAN;Q8TCF0_HUMAN	11	292.954	187.812	220.824	190.405	177.584	112.893	154.186	165.95	198.293	223.686	357.684	276.693	319.156	301.261	219.107	292.743	227.964	215.05	345.47	460.75	350.426	380.664	257.798	129.978	109.829	186.589	176.628	130.698	109.739	154.84	171.417	176.28	147.825	423.44	529.14	281.685	275.555	268.943	216.746	208.601	322.129
P19021	Peptidyl-glycine alpha-amidating monooxygenase	PAM	P19021	P19021	PAM	Peptidyl-glycine alpha-amidating monooxygenase	AMD_HUMAN	7	40.1448	59.0027	42.5008	50.4127	31.4797	56.4441	59.0641	31.0019	90.1227	37.0944			12.0842			8.51818			50.5192				43.7223	18.3696	7.99057	38.6797	48.2392	29.6383		39.4098	13.5635	42.5081	40.649		39.3063		40.7917			40.3873
P19320	Vascular cell adhesion protein 1	VCAM1	P19320;Q53FL7	P19320;Q53FL7	VCAM1;	Vascular cell adhesion protein 1;Vascular cell adhesion molecule 1 isoform a variant (Fragment)	VCAM1_HUMAN;Q53FL7_HUMAN	25	156.481	151.261	104.26	94.237	113.042	76.9422	91.4677	96.4509	100.41	87.177	117.27	115.12	147.386	83.1774	77.7551	119.733	78.1586	121.228	91.0989	85.591	123.153	100.879	106.013	110.339	74.6074	80.5819	135.992	101.079	92.2378	83.5935	69.124	141.064	95.5555	167.944	90.2862	102.177	79.2678	94.1813	76.7688	118.747	94.7221
P19652	Alpha-1-acid glycoprotein 2	ORM2	P19652	P19652	ORM2	Alpha-1-acid glycoprotein 2	A1AG2_HUMAN	7	4326.79	2078.06	2095.02	6606.78	921.545	1849.24	2330.67	4082.31	939.733	1376.35	3902.55	6038.04	4611.31	8578.24	7309.45	4605.69	3928.95	3353.97	4711.9	5714.9	4350.07	5566.01	4058.07	1526.42	941.016	1859.78	831.102	1493.86	1195.18	1035.04	3640.41	2001.62	1964.89	5177.06	4283.97	5374.7	3563.99	6957.61	4712.49	4301.79	4395.04
P19827	Inter-alpha-trypsin inhibitor heavy chain H1	ITIH1	P19827	P19827	ITIH1	Inter-alpha-trypsin inhibitor heavy chain H1	ITIH1_HUMAN	38	883.447	955.606	907.522	907.834	936.063	980.348	977.772	867.982	903.48	1148.58	475.898	648.885	590.845	525.06	711.964	558.814	570.74	563.063	824.02	620.715	664.721	530.495	761.539	1075.22	1088.76	1209.79	850.395	1044.32	692.977	1132.89	1070.74	1234.32	1076.92	537.346	592.64	542.229	547.852	567.403	606.333	674.223	599.396
P20851	C4b-binding protein beta chain	C4BPB	P20851	P20851	C4BPB	C4b-binding protein beta chain	C4BPB_HUMAN	8	705.073	626.386	631.61	549.435	442.969	597.238	749.805	679.579	587.246	474.163	796.674	640.17	557.717	655.249	670.967	571.982	633.08	726.081	386.336	772.961	654.966	716.343	628.456	680.512	680.035	669.89	475.511	619.842	753.434	610.13	995.122	835.824	678.374	483.994	765.426	682.685	648.781	524.097	640.069	676.649	630.079
P21333	Filamin-A	FLNA	P21333	P21333	FLNA	Filamin-A	FLNA_HUMAN	79	59.9272	27.5486	14.1089	57.4854	21.6957	32.2026	28.642	34.3108	91.3784	41.9258		152.564	38.9912	32.3254	120.884	67.0427	154.927	66.9898	109.162	420.796	47.9998	182.156	85.8601		58.7591	28.5095	38.8327	143.385		106.606	152.119			241.982	82.8052	86.8777	48.4544	61.0379	72.1773	84.1975	92.4963
P22792	Carboxypeptidase N subunit 2	CPN2	P22792	P22792	CPN2	Carboxypeptidase N subunit 2	CPN2_HUMAN	14	1789.72	1779.01	1761.89	2027.8	1753.92	2381.45	2575.28	1669.8	1820.95	1530.69	349.319	278.587	261.201	291.353	355.137	254.531	372.401	302.874	504.502	275.14	331.37	282.2	1043.14	1799.38	2053.14	2736.65	2147.96	2323.8	1527.51	2242.22	2019.8	1648.08	1795.62	307.085	297.998	314.381	335.423	394.922	475.297	438.503	308.069
P23142	Fibulin-1	FBLN1	P23142	P23142	FBLN1	Fibulin-1	FBLN1_HUMAN	9	162.986	304.067	220.216	177.56	168.609	117.065	200.301	122.651	176.02	117.604	227.04	196.927	258.477	262.574	161.238	250.319	173.826	269.326	292.62	143.042	205.535	210.039	200.82	224.375	160.727	162.573	201.705	199.344	176.657	165.756	143.279	271.268	116.798	289.691	217.442	230.04	230.364	239.272	265.633	229.117	204.054
P23470	Receptor-type tyrosine-protein phosphatase gamma	PTPRG	P23470	P23470	PTPRG	Receptor-type tyrosine-protein phosphatase gamma	PTPRG_HUMAN	7	113.669	160.117	146.727	145.21	106.977	108.288	135.176	127.026	212.498	160.817	124.744	66.2296	135.499	101.032	102.447	90.9339	81.4294	105.981	68.3594	103.548	149.115	117.824	121.075	190.828	231.501	199.201	143.258	178.735	135.267	137.452	117.838	200.498	146.704	92.9262	118.679	96.444	108.855	56.2064	73.4007	102.102	109.502
P23528	Cofilin-1	CFL1	P23528;V9HWI5	P23528;V9HWI5	CFL1;HEL-S-15	Cofilin-1;Cofilin, non-muscle isoform	COF1_HUMAN;V9HWI5_HUMAN	10		16.9536	15.1827	14.2229		25.8521	19.8333	8.06234	57.7769	35.2322	17.8455	74.15	21.7673	17.1585	55.3962	42.0043	125.424	118.513	54.5267	172.298	60.5016	111.17	53.1935	8.21519		22.2162	21.19			36.7807		5.878		169.514	139.288	53.599	82.798	27.7499	70.3752	43.2408	56.9358
P24592	Insulin-like growth factor-binding protein 6	IGFBP6	P24592	P24592	IGFBP6	Insulin-like growth factor-binding protein 6	IBP6_HUMAN	6	236.786	360.793	274.826	357.582	254.488	183.56	168.329	127.721	217.084	228.274	239.526	150.49	300.336	233.202	165.834	165.622	171.717	337.92	185.721	110.913	482.89	302.635	238.92	229.945	269.495	230.873	112.075	246.683	161.96	232.241	243.362	296.383	288.187	417.977	152.09	262.09	184.471	260.107	124.136	223.685	290.957
P24593	Insulin-like growth factor-binding protein 5	IGFBP5	P24593	P24593	IGFBP5	Insulin-like growth factor-binding protein 5	IBP5_HUMAN	7	46.1739	23.4642	82.1201	44.2836	58.4124	74.3843	39.5192	25.7076	50.3099	73.0585	126.59	43.9465	103.906	89.0932	148.144		47.092	68.8411	61.2442	79.3483	96.1693	66.3946	68.9621	71.5156	53.282	54.1485	21.4771		57.3748	58.1204	28.9799	99.6172	40.2385		90.6352	133.981	52.8947	56.6146	121.68	39.9702	112.148
P26038	Moesin	MSN	P26038;V9HWC0	P26038;V9HWC0	MSN;HEL70	Moesin;Epididymis luminal protein 70	MOES_HUMAN;V9HWC0_HUMAN	19	38.471	41.0973	50.8745	31.4594	50.7924	53.67	92.6963	43.4948	74.8284	59.8311	44.3231		59.5721	163.42	41.9396	53.9471	89.7295	81.4959	46.3701	60.9143			62.0488	33.8094	36.213	57.221	53.062	42.461	43.9182	73.6783	42.1678	37.7933	49.9793	80.3276	76.4329		74.2146	41.5385			65.4882
P27169	Serum paraoxonase/arylesterase 1	PON1	P27169	P27169	PON1	Serum paraoxonase/arylesterase 1	PON1_HUMAN	9	198.519	964.538	1070.73	365.606	371.156	1050.29	662.693	1282.65	1105.75	673.378	2805.13	4814.86	1754.24	3859.84	3381.53	2609.07	2576.92	2691.25	4659.17	3157.2	4021.13	3743.09	2173.58	1989.04	2540.4	1838.2	1877.43	2622.27	2408.05	2623.76	2630.81	3788.36	1601.48	3882.63	2402.06	3190.56	4105.28	3933.79	2141.08	3277.28	2552.93
P30041	Peroxiredoxin-6	PRDX6	P30041;V9HWC7	P30041;V9HWC7	PRDX6;HEL-S-128m	Peroxiredoxin-6;Epididymis secretory sperm binding protein Li 128m	PRDX6_HUMAN;V9HWC7_HUMAN	9	78.0514	84.0934	160.815	82.4715	153.272	160.391	69.9351	36.2593	99.8573	143.519	79.3753	101.667	72.2635	54.4506	84.293	39.7131	149.993	69.9817	62.0958	136.113	78.2662	74.6088	94.1585	77.17	90.1977	80.6213	88.874		67.8903	79.0198	44.2471	38.6005	154.648	122.151	103.772	88.6678	108.443	53.6444		118.572	129.864
P30043	Flavin reductase (NADPH)	BLVRB	P30043;V9HWI1	P30043;V9HWI1	BLVRB;HEL-S-10	Flavin reductase (NADPH);Epididymis secretory protein Li 10	BLVRB_HUMAN;V9HWI1_HUMAN	7	116.973	116.993	141.566	84.1027	223.095	229.766	65.6676	38.6072	65.5657	215.355	124.377	205.089	139.367	119.191	113.566	142.995	213.392	62.333	72.2304	212.854	245.308	114.768	139.235	94.4105	103.423	81.7605	93.6917	56.3525	91.0776	122.892	84.5994	60.9392	156.571	192.685	183.161	151.297	237.537	99.0095	57.1504	132.653	149.83
P32119	Peroxiredoxin-2	PRDX2	P32119;V9HW12	P32119;V9HW12	PRDX2;HEL-S-2a	Peroxiredoxin-2;Epididymis secretory sperm binding protein Li 2a	PRDX2_HUMAN;V9HW12_HUMAN	12	128.799	178.742	191.292	119.94	173.919	187.2	73.7109	69.7254	88.7827	232.966	115.12	156.436	123.889	118.375	133.266	135.002	214.436	186.052	71.3457	152.491	179.029	129.822	143.652	127.034	125.102	121.431	114.358	89.5695	124.385	144.071	147.821	76.7143	156.157	113.899	136.528	143.458	178.343	119.631	76.0538	168.699	183.503
P33151	Cadherin-5	CDH5	P33151;Q59EA3	P33151;Q59EA3	CDH5;	Cadherin-5;Cadherin-5 (Fragment)	CADH5_HUMAN;Q59EA3_HUMAN	14	239.275	184.342	251.246	210.201	269.922	203.291	238.909	179.104	247.145	205.321	126.439	85.3042	164.187	138.139	123.653	159.634	142.138	185.056	139.148	138.748	149.417	127.732	177.652	175.483	313.29	202.424	298.462	196.279	353.809	227.822	203.984	278.537	202.074	151.06	147.694	135.524	92.324	123.223	134.695	118.513	137.767
P33908	Mannosyl-oligosaccharide 1,2-alpha-mannosidase IA	MAN1A1	P33908	P33908	MAN1A1	Mannosyl-oligosaccharide 1,2-alpha-mannosidase IA	MA1A1_HUMAN	9	124.785	127.503	144.521	111.895	148.438	132.397	137.908	100.493	169.611	161.12	148.43	141.197	123.173	85.093	101.396	106.599	115.821	117.288	118.946	144.924	127.761	114.51	127.446	179.965	132.291	187.904	126.948	173.116	131.869	126.401	182.258	94.6216	217.359	112.959	128.301	131.962	99.4133	77.6809	93.2097	124.767	103.402
P34096	Ribonuclease 4	RNASE4	P34096;Q53XB4	P34096;Q53XB4	RNASE4;RAB1	Ribonuclease 4;Epididymis secretory sperm binding protein	RNAS4_HUMAN;Q53XB4_HUMAN	5	109.929	78.3451	112.069	160.073	59.4715	53.9254	80.4579	54.956	82.8301	78.9766	93.8308	104.165	222.656		109.366	111.565	117.972	102.036		90.9903	168.504	164.632	107.838	83.6694	52.8704	72.9598	89.3314	96.777	103.275	111.087	86.8746	119.088	130.403	240.847	150.467	168.513	166.987	111.819	107.171	123.634	101.666
P35443	Thrombospondin-4	THBS4	P35443	P35443	THBS4	Thrombospondin-4	TSP4_HUMAN	17	35.3275	39.1133	45.6527	17.7461	30.2236	31.3683	59.7895	29.4557	60.7011	24.9206	60.5551	63.886	74.3802	70.1207	46.5254	57.2742	78.5292	72.4583	48.0463	64.9818	75.0006		51.717	28.6388	82.2492	35.9563	62.092	59.7787	34.3404	54.7004	40.9349	74.2246	35.9353	130.566	58.3178	65.5611	83.9195	52.1856	41.6208	45.8472	85.3575
P35527	Keratin, type I cytoskeletal 9	KRT9	P35527	P35527	KRT9	Keratin, type I cytoskeletal 9	K1C9_HUMAN	22	1526.88	568.859	107.01	169.333	308.749	145.47	89.1624	347.886	490.24	220.543	122.845		39.3222	73.0012	47.9348	108.561	18.709		77.5046	87.4399	103.045		244.868	123.014	252.731	123.435	103.438	243.977	283.29	648.209	132.207	286.385	96.9984	80.6766	40.3675		171.143	51.4345	36.2378	96.1653
P35542	Serum amyloid A-4 protein	SAA4	P35542	P35542	SAA4	Serum amyloid A-4 protein	SAA4_HUMAN	1	920.61	1471.89	915.33	1167.45	733.042	1072.35	848.418	1031.63	918.959	342.463	555.156	706.967	445.838	964.07	759.419	676.948	782.368	653.889	1129.95	861.665	385.103	115.165	793.576	1251.56	1158.44	1492.28	1212.29	1130.4	1080.29	1598.75	2652.2	1416.76	1067.33	575.443	592.878	321.726	94.3347	1291.94	481.049	695.475	423.599
P40197	Platelet glycoprotein V	GP5	P40197	P40197	GP5	Platelet glycoprotein V	GPV_HUMAN	5	18.2202	26.4377	20.5455			9.71358		35.099	94.3821	34.6828		89.6401	30.9453	51.3828			97.2846	83.5125	112.953	80.8485		57.0953	56.1828	49.5208	36.3123	40.0007	60.7772	19.2219			64.8434	43.4823		56.5887	50.8124	88.1555	134.309	43.0983	31.9941
P43251	Biotinidase	BTD	P43251	P43251	BTD	Biotinidase	BTD_HUMAN	13	510.342	538.237	703.095	682.182	673.215	659.566	504.917	596.474	604.313	550.253	372.264	381.706	406.163	339.046	473.723	408.515	416.636	411.658	498.764	421.882	261.771	253.238	484.907	380.483	503.414	635.816	668.527	432.336	479.108	361.21	334.206	339.958	348.152	302.685	319.949	425.502	408.375	400.459	440.998	332.77	449.507
P43652	Afamin	AFM	P43652	P43652	AFM	Afamin	AFAM_HUMAN	33	1584.99	1642.85	2339.81	1292.53	2252.02	1963.19	2172.11	2389.39	2348.82	2774.14	858.31	1005.06	1015.47	742.569	1076.99	1198.28	1034.53	1453.4	650.233	1159.2	1186.44	759.769	1495.46	1586.36	2232.58	2233.83	2580.33	1826.82	1780.28	2329.29	1684.23	2236.24	2414.32	1209.24	753.856	1422.34	1313.41	1121.48	1322.48	1067.29	1465.85
P48740	Mannan-binding lectin serine protease 1	MASP1	P48740	P48740	MASP1	Mannan-binding lectin serine protease 1	MASP1_HUMAN	20	239.359	200.233	307.708	214.987	263.759	235.369	214.775	201.727	215.07	369.571	186.441	171.943	182.7	128.932	182.944	150.783	183.326	162.837	137.884	160.847	153.088	233.886	204.462	170.195	270.677	188.705	254.173	209.112	164.111	229.078	276.856	355.207	252.235	216.02	178.746	271.11	176.228	168.839	265.03	167.837	212.451
P54289	Voltage-dependent calcium channel subunit alpha-2/delta-1	CACNA2D1	P54289;Q9UIU0	P54289;Q9UIU0	CACNA2D1	Voltage-dependent calcium channel subunit alpha-2/delta-1;Dihydropyridine receptor alpha 2 subunit	CA2D1_HUMAN;Q9UIU0_HUMAN	20	25.699	37.83	35.9491	40.5962	13.3489	32.5665	14.8428	39.0638	44.5791	16.0309	47.0172		722.026		48.3913	31.6244		23.7672	20.1406				74.5921	47.5971	28.571	27.1506	22.4512	38.1093	30.9914	29.2715		41.0638	33.2858		806.82				32.4572	112.426
P59665	Neutrophil defensin 1	DEFA1	P59665;P59666;Q6EZE9	P59665;P59666;Q6EZE9	DEFA1;DEFA3;DEFA3	Neutrophil defensin 1;Neutrophil defensin 3;Defensin, alpha 3, neutrophil-specific	DEF1_HUMAN;DEF3_HUMAN;Q6EZE9_HUMAN	2	505.06	114.236	230.867	233.789	281.207	144.027	241.744	377.932	184.442	193.566	67.6292	313.139	327.227	842.034	302.498	176.452	248.008		321.579	567.621	216.053	104.721	285.421	129.394	242.521	444.476	306.739	169.147	297.809	243.45	114.441	137.963	225.703	1035.5	125.51	164.825	407.355	357.851	125.32	186.916	125.422
P60174	Triosephosphate isomerase	TPI1	P60174;V9HWK1	P60174;V9HWK1	TPI1;HEL-S-49	Triosephosphate isomerase	TPIS_HUMAN;V9HWK1_HUMAN	10		15.9417	35.0118	35.6185	39.5792	39.2678			32.1888	40.0635	39.6743	64.3742	22.5784	25.8512	57.3166	38.3077	51.3774	68.0428	24.3319	93.7331	66.2989	77.6152	45.6407	23.7483	39.5407	25.3965	43.3289	26.9576	43.3103	35.9209	29.5027	18.0606	24.0902	59.3984	55.7911	70.6687	81.5508	26.8739	69.5969	54.8541	47.5682
P60709	Actin, cytoplasmic 1	ACTB	P60709;Q1KLZ0;Q53G76;Q53G99;Q53GK6	P60709;Q1KLZ0;Q53G76;Q53G99;Q53GK6	ACTB;PS1TP5BP1;;;	Actin, cytoplasmic 1;HCG15971, isoform CRA_a;Beta actin variant (Fragment);Beta actin variant (Fragment);Beta actin variant (Fragment)	ACTB_HUMAN;Q1KLZ0_HUMAN;Q53G76_HUMAN;Q53G99_HUMAN;Q53GK6_HUMAN	1	99.7545	149.198	90.3322	194.227	171.363	142.081	165.228	158.88	627.235	284.404	74.5981	253.454	149.008	24.2134	186.021	199.857	200.332	93.1698	551.474	186.926	113.925	105.104	191.854	109.969	378.912	186.646	180.307	41.9861	76.0925	119.026	75.6781	86.257	86.1577	622.915	101.145	133.36	134.14	58.7019	134.535	181.77	224.607
P62258	14-3-3 protein epsilon	YWHAE	P62258;V9HW98	P62258;V9HW98	YWHAE;HEL2	14-3-3 protein epsilon;Epididymis luminal protein 2	1433E_HUMAN;V9HW98_HUMAN	11	15.5954	19.8515	29.2647	30.2283	34.2783	31.4307	18.8847	19.9875	33.5986	36.741		94.6875	50.486		94.5683	41.9263	155.149	61.2998	119.217	202.918	53.8379	105.118	62.4534	14.005	24.3479	16.8441	23.5923	6.40906	5.10579			7.88438	16.9722	328.897	103.226	84.8991	73.8979	100.424	60.2612	86.6411	149.174
P68032	Actin, alpha cardiac muscle 1	ACTC1	P68032;P68133	P68032;P68133	ACTC1;ACTA1	Actin, alpha cardiac muscle 1;Actin, alpha skeletal muscle	ACTC_HUMAN;ACTS_HUMAN	3	63.714	110.594	77.9237	112.402	59.9803	85.9609	83.5386	134.97	322.179	101.028	22.638	140.327	56.4077		92.4037	94.6179	164.769	84.3072	116.767	202.474	69.0149	133.321	110.921	100.781	176.265	97.3661	104.036	50.9041	51.1777	91.5451	53.4181	88.3302	56.09	168.081	80.8248	54.4743	77.2922	59.9474	50.2738	62.8576	101.054
P80108	Phosphatidylinositol-glycan-specific phospholipase D	GPLD1	P80108	P80108	GPLD1	Phosphatidylinositol-glycan-specific phospholipase D	PHLD_HUMAN	21	508.053	646.257	671.972	772.551	759.039	750.968	436.881	756.894	458.136	536.826	316.388	374.305	442.7	381.5	547.702	407.529	338.539	363.777	472.507	402.86	377.633	504.693	510.35	357.962	752.05	574.035	809.47	533.726	585.216	758.645	426.288	762.766	362.502	220.287	440.194	487.534	464.644	378.235	366.471	490.699	422.587
Q02985	Complement factor H-related protein 3	CFHR3	Q02985	Q02985	CFHR3	Complement factor H-related protein 3	FHR3_HUMAN	3	68.3666	255.727	149.081	209.22	375.894	90.7923		127.917	158.818	308.772	247.834	461.91	323.742	305.834	115.006	411.077	227.196	444.343	27.0805	366.992	500.844	286.462	260.139	178.64	203.29	308.04	84.1339	33.0704	41.8003		313.57	37.7283	89.9073	560.775	671.621	322.627	197.864	210.512	156.071	147.909	198.105
Q03591	Complement factor H-related protein 1	CFHR1	Q03591	Q03591	CFHR1	Complement factor H-related protein 1	FHR1_HUMAN	6	2527.5	2873.94	1725.93	3457.2	2722.38	2404.73	2734.07	2894.71	2242.79	3140.48	3275.05	3008.1	2763.05	2065.18	2522.04	2988.15	3125.19	3580.67	1117.06	3256.5	3474.82	2831.13	2760.49	2448.93	2820.55	3438.03	1367.76	1460.99	1710.14	3084.34	1500.28	1575.11	2962.56	2997.28	3402.08	3505.18	5574.22	2894.52	2636.39	1811.31	2530.24
Q04446	1,4-alpha-glucan-branching enzyme	GBE1	Q04446;Q59ET0	Q04446;Q59ET0	GBE1;	1,4-alpha-glucan-branching enzyme;1,4-alpha-glucan branching enzyme (Fragment)	GLGB_HUMAN;Q59ET0_HUMAN	7	206.57		12.8708	112.298	4.39012	207.195	159.004		2.17276	222.428		53.124		77.154	69.9205	42.5683				37.8279		35.9481	88.8194	85.6207	74.9787		36.2715			185.191	117.55	58.2792	90.1843	85.1009			153.992	161.86
Q04756	Hepatocyte growth factor activator	HGFAC	Q04756	Q04756	HGFAC	Hepatocyte growth factor activator	HGFA_HUMAN	16	542.993	358.509	514.313	689.498	391.872	551.136	490.595	412.183	449.904	646.197	156.423	154.693	165.808	168.659	214.908	177.997	167.074	184.868	175.395	172.69	157.673	138.484	321.903	528.278	503.086	613.742	494.418	681.024	529.427	470.654	444.728	446.775	589.169	175.345	183.736	184.001	211.946	225.342	216.662	243.886	171.147
Q06033	Inter-alpha-trypsin inhibitor heavy chain H3	ITIH3	Q06033	Q06033	ITIH3	Inter-alpha-trypsin inhibitor heavy chain H3	ITIH3_HUMAN	27	651.222	372.848	332.953	693.138	445.308	355.339	620.76	603.26	433.955	421.769	271.995	354.857	356.23	451.613	354.702	462.979	233.641	288.821	591.693	380.639	249.749	292.218	419.077	426.041	294.227	324.821	490.339	505.13	493.484	316.925	416.214	814.388	426.729	324.557	314.506	265.76	294.908	424.933	262.474	439.716	225.711
Q07954	Prolow-density lipoprotein receptor-related protein 1	LRP1	Q07954	Q07954	LRP1	Prolow-density lipoprotein receptor-related protein 1	LRP1_HUMAN	45	34.0398	34.7492	38.5318	30.909	30.5253	30.5057	31.1013	22.4892	36.4595	24.5464	39.6521	25.4359			27.3812	20.0519			28.6571	26.4068	52.1785	62.0327	33.0919	34.6043	32.2568	29.0737	37.6444	30.3504	42.604	24.3056	23.3703	50.0333	35.7202	28.9153	42.2677	50.2018	31.8677	25.6124	17.2907	57.1906	27.264
Q0KKI6	Immunoblobulin light chain (Fragment)		Q0KKI6	Q0KKI6		Immunoblobulin light chain (Fragment)	Q0KKI6_HUMAN	7	7234.21	6561.89	9154.17	8231.75	15533	8943.63	5369.8	3959.57	2834.64	4631.11	9247.93	12241.8	13214.5	21856.7	13200.5	20548.9	21540.6	16817.3	12961.6	13686	15386.2	14221.9	11699	10800.1	8115.81	8625.94	11386.2	7645.99	14605.4	6423	13207.4	4605.6	12617.9	26150.9	17986.2	12682.2	22923.1	626.148	12419	15859.1	13288.6
Q0ZCF6	Immunglobulin heavy chain variable region (Fragment)		Q0ZCF6	Q0ZCF6		Immunglobulin heavy chain variable region (Fragment)	Q0ZCF6_HUMAN	2	304.183	268.887	274.859	259.604	746.33	274	71.4106	245.995	30.1898	59.106	821.706	325.284	1011.62	748.779	828.206	1479.28	1042.44	1285.71	149.949	912.277	1171.02	952.974	602.9	236.207	180.916	107.342	327.618	200.782	618.276	98.4478	236.025	69.4887	318.221	583.231	626.908	1204.66	939.673	367.36	265.211	461.976	401.401
Q0ZCI2	Immunglobulin heavy chain variable region (Fragment)		Q0ZCI2	Q0ZCI2		Immunglobulin heavy chain variable region (Fragment)	Q0ZCI2_HUMAN	1				689.803	388.129	491.423		67.028		323.219	2460.95	1214.54	931.909	1072.67	1563.55	204.642	1484.97	3717.55	387.493	938.526	643.758	1302.62	1051.93	748.475				570.406	1629	166.091	205.337	144.524	538.93	1119.25	1003.39	994.365	894.403	7569.06	846.063	934.215	3204.43
Q0ZCI6	Immunglobulin heavy chain variable region (Fragment)		Q0ZCI6	Q0ZCI6		Immunglobulin heavy chain variable region (Fragment)	Q0ZCI6_HUMAN	1	68.6991	318.273	138.368		246.83	151.974	50.6976	47.2548		105.662	7344.82	4527.6	2454.75	6798.97	1358.23	726.615	5476.61	1877.97	2876.23	579.336	3142.26	6613.52	2245.23	197.907	97.9413	109.478	284.358	837.044	357.211	114.516	459.923		318.037	4148.47	3609.3	3233.65	3799.93	3829.6	3550.44	3553.12	5365.64
Q0ZCJ1	Immunglobulin heavy chain variable region (Fragment)		Q0ZCJ1	Q0ZCJ1		Immunglobulin heavy chain variable region (Fragment)	Q0ZCJ1_HUMAN	2	94.7418	94.7047	240.222		158.088	119.581	10.8196				990.598	1478.7	535.579	2360.63	1242.32	1714.74	1334.29	1113.39	197.909	620.646		998.336	782.665	108.043	180.298			127.784	407.748	320.663	301.617		127.646	1712.06	1814.14	2130.37	1518.52	1242.86	1356.44	728.024	1717.75
Q13103	Secreted phosphoprotein 24	SPP2	Q13103	Q13103	SPP2	Secreted phosphoprotein 24	SPP24_HUMAN	3	147.825	31.0034	18.5029		28.1772	21.3187	60.1364	6.84957	164.188	38.8812	633.211	568.482	314.131	471.231	352.274	282.46	641.484	498.867	576.323	326.954	618.277	563.017	303.028	24.5636	51.9678	47.5489	30.5645	31.7873		124.02	71.2996	56.0597	25.5917	419.835	511.802	529.53	481.97	442.029	547.915	574.124	367.541
Q13201	Multimerin-1	MMRN1	Q13201	Q13201	MMRN1	Multimerin-1	MMRN1_HUMAN	14	46.2352	50.8364	66.25	34.9189	58.8042	31.6442	33.1353	33.8298	62.4462	34.963		31.165			27.1677		36.8941		38.3905	55.4536		29.9323	42.0041	13.9683	9.24841	36.3083	61.3389	62.8349	71.6801		80.1506	45.7723	96.6368	70.3913		38.8658	55.9727	23.9646			15.1455
Q13228	Methanethiol oxidase	SELENBP1	Q13228;V9HWG1	Q13228;V9HWG1	SELENBP1;HEL-S-134P	Methanethiol oxidase;Epididymis secretory sperm binding protein Li 134P	SBP1_HUMAN;V9HWG1_HUMAN	13	58.0794	55.7204	79.3008	66.9148	161.592	156.958	61.7583	44.5651	32.8608	157.016	56.6081				43.3508	48.5671	73.6799		34.0718	27.3672	67.9442		72.1385	100.363	65.5334	69.6273	78.9556	11.3448	12.8578	53.971	74.0804	11.2385	47.8	88.3181	77.2621	36.099	58.942			46.439	54.4363
Q13784	APOA4 protein (Fragment)	APOA4	Q13784	Q13784	APOA4	APOA4 protein (Fragment)	Q13784_HUMAN	2	3159	1820.86	5.44475		956.473	1406.57	1775.46	844.704	2598.79	5726.84	956.709	737.701	1890.84	668.804	1724.02	1213.65	672.244	2179.23	2720.09	1636.84	383.227		1653.87	2088.95	2528.53	2920.74	3129.38	768.964	903.803	21.1799	908.879	542.196	1229.96	740.057	1278.38	216.978	1150.51	1334.72	627.909	1747.96	2833.86
Q13790	Apolipoprotein F	APOF	Q13790	Q13790	APOF	Apolipoprotein F	APOF_HUMAN	4	774.025	754.866	647.988	1221.37	581.385	959.882	1082.84	1037.8	744.34	719.394	301.949	464.378	639.38	990.509	883.64	99.3646	564.728	440.629	657.026	770.471	698.015	290.621	696.573	1363.47	1131.29	1412.8	761.51	1214.57	1202.61	1038.97	1670.1	1128.55	651.886	284.138	665.539	409.303	511.954	585.149	248.461	617.699	330.669
Q14126	Desmoglein-2	DSG2	Q14126	Q14126	DSG2	Desmoglein-2	DSG2_HUMAN	9	115.592	111.426	74.2457	151.076	122.213	53.4247	88.3701	104.56	94.4628	64.9562	56.1268	41.301	107.153	65.6756		60.524		49.2415	77.9258		48.1403		82.5786	50.501	92.9385	85.2553	94.7689		89.2217	48.8653	38.7516	62.5841		151.333	32.3376	21.2513	55.3737	78.4532	58.3435	94.342	34.8745
Q14520	Hyaluronan-binding protein 2	HABP2	Q14520	Q14520	HABP2	Hyaluronan-binding protein 2	HABP2_HUMAN	18	596.863	471.713	726.905	525.394	517.993	660.092	484.664	447.959	506.12	631.613	447.396	424.787	397.654	348.251	445.875	307.992	418.24	443.307	478.928	446.4	564.882	447.095	488.187	551.269	496.595	555.192	558.393	377.309	449.344	495.93	532.186	429.123	502.788	262.162	480.673	540.328	424.317	339.343	382.276	469.181	388.704
Q15113	Procollagen C-endopeptidase enhancer 1	PCOLCE	Q15113	Q15113	PCOLCE	Procollagen C-endopeptidase enhancer 1	PCOC1_HUMAN	14	231.445	153.133	103.218	178.406	112.344	98.1849	142.853	183.774	220.309	94.826	94.6401	103.243	185.509	190.198	158.348	161.401	73.9949	354.163	212.809	72.9934	211.104	179.142	159.82	111.889	167.176	136.226	127.606	78.5552	82.5326	112.809	113.645	112.891	91.9413	139.266	89.4919	102.853	102.005	317.629	132.079	172.226	92.1257
Q15166	Serum paraoxonase/lactonase 3	PON3	Q15166	Q15166	PON3	Serum paraoxonase/lactonase 3	PON3_HUMAN	7	76.746	106.704	75.9949	61.5056	43.5655	69.0118	50.4895	50.6795	58.3684	60.4085	349.122	186.349	160.116	141.475	232.071	161.908	191.512	123.885	206.335	195.37	116.962	89.6067	127.645	106.816	82.8219	56.9013	38.8275	33.366	68.3176	72.3395	56.1234	95.8502	38.1223	97.3523	187.655	146.563	122.097	125.773	94.2707	216.65	131.217
Q15485	Ficolin-2	FCN2	Q15485	Q15485	FCN2	Ficolin-2	FCN2_HUMAN	4	79.1129		57.6079		79.8634						312.578	364.482	378.749	338.931	465.736	609.188	558.159	920.603	515.362	558.101	551.873	509.788	420.009											515.881	819.866	674.473	739.787	277.928	577.635	515.876	338.286
Q16394	Exostosin-1	EXT1	Q16394	Q16394	EXT1	Exostosin-1	EXT1_HUMAN	5	71.9563	97.8502	43.7158	53.4115	71.7481	53.4338	76.0578	55.5478			33.3282	74.6114	43.3878	61.2299	58.4156	88.6202	84.2063	92.8273		63.7182	85.4531	49.6029	66.2696	40.7288	16.8347	21.166	66.4298	36.6202				37.8373	44.3296	43.5195	40.4325		77.6838		103.253	100.914	32.5275
Q16853	Membrane primary amine oxidase	AOC3	Q16853	Q16853	AOC3	Membrane primary amine oxidase	AOC3_HUMAN	10	169.142	102.358	172.22	193.461	98.1987	103.958	133.247	120.436	171.316	147.15	163.647	119.07	122.641	118.826	121.857	110.102	95.8721	125.144	77.6399	94.3581	110.673	93.0255	125.652	144.307	166.072	116.272	231.482	193.619	200.63	148.712	106.651	172.522	178.824	147.853	134.188	106.983	112.403	91.5907	97.6019	129.075	134.065
Q1HP67	Lipoprotein, Lp(A)	LPA	Q1HP67	Q1HP67	LPA	Lipoprotein, Lp(A)	Q1HP67_HUMAN	39	136.909	212.654	320.673	120.342	89.4	83.9828	1812.75	185.587	153.526	250.599	421.6	1457.99	780.96	580.022	229.105	108.719	346.887	135.315	314.383	224.86	965.955	645.637	435.357	332.35	483.882	162.1	149.399	1112.02	106.19	235.222	126.469	259.201	68.6684	147.145	242.666	391.488	123.825	461.59	644.46	239.203	488.651
Q2L9S7	Alpha-1-antitrypsin MBrescia variant (Fragment)	AAT	Q2L9S7	Q2L9S7	AAT	Alpha-1-antitrypsin MBrescia variant (Fragment)	Q2L9S7_HUMAN	2	306.849	228.997	158.402		181.288	70.995	210.679	234.394	173.86	163.786	304.918	356.528	226.572		171.842	304.551	147.426	104.68	752.667	150.153	264.658	337.901	242.557	166.067	169.309	110.08	139.819	196.573	121.737	136.188	176.335	364.308	128.221	94.9564	320.786	359.435	239.941	201.97	118.028	114.171	227.726
Q4ZGM8	Hemoglobin alpha-2 globin mutant (Fragment)		Q4ZGM8	Q4ZGM8		Hemoglobin alpha-2 globin mutant (Fragment)	Q4ZGM8_HUMAN	1	62.4542	203.882	204.749	172.437		700.417	148.615		123.071		304.35	432.359	235.05				617.945			396.832	495.39	234.489	309.432	195.19	127.978				238.447			105.625	568.81		286.523		1120.78			533.253	500.071
Q53GY3	Angiotensin 1-10 (Fragment)		Q53GY3;Q53YY1;Q59EP2;Q86U78	Q53GY3;Q53YY1;Q59EP2;Q86U78	;AGT;;	Angiotensin 1-10 (Fragment);Angiotensin 1-10;Angiotensin 1-10 (Fragment);Angiotensin 1-10	Q53GY3_HUMAN;Q53YY1_HUMAN;Q59EP2_HUMAN;Q86U78_HUMAN	1	5184.14	3499.98	5690.6	3038.44	3636.93	2775.39	6117.71	2247.9	2696.29	4545.29	2560.16	2220.29	1701.39	2364.1	2660.61	1658.92	2272.95	1403.64	2140.52	1465.09	2032.14	2416.57	2924.05	5835.51	2374.13	5391.44	2423.52	6334.03	3703.27	3039.05	5738.28	5001.15	6967.64	2725.55	2007.2	3192.22	2512.45	1522.93	2393.48	2925.86	2122.97
Q53HT9	Complement subcomponent C1r (Fragment)		Q53HT9;Q53HU9	Q53HT9;Q53HU9		Complement subcomponent C1r (Fragment)	Q53HT9_HUMAN;Q53HU9_HUMAN	29	167.698	246.017	357.042	89.5899	126.171	172.128	195.546	225.037	478.922	527.021	905.749	992.585	1147.88	834.815	1106.63	1180.3	895.397	1388.17	896.488	1144.31	1049.55	1001.68	687.67	481.318	454.684	480.739	301.629	442.333	430.171	434.081	601.708	671.725	401.796	1029.68	1051.58	1177.96	1414.43	979.57	1004.48	1130.86	1136.68
Q567P1	IGL@ protein	IGL@	Q567P1	Q567P1	IGL@	IGL@ protein	Q567P1_HUMAN	2	615.991	372.366	1025.25	797.304	1976.1	639.696	157.84	250.13	144.337	298.335	1419.82	878.181	2295.36	1638.26	2647.58	2805.98	1846.75	2972.93	1985.11	2896.45	176.247	554.984	1290.68	1987.46	850.253	290.912	1251.79	948.381	1785.75	454.9	577.319	744.954	3003.24	1991.59	1609.48	674.016	1381.9	2717.3	2562.96	2494.79	2328.2
Q569I7	Uncharacterized protein		Q569I7	Q569I7		Uncharacterized protein	Q569I7_HUMAN	3	385.117	836.75	532.768	632.571	1527.25	656.973	265.354	256.196	298.928	356.43	4012.98	4593.68	4646.46	3523.88	3854.41	3820.69	2464.31	3147.81	1408.57	3242.56	2525	2707.61	2077.1	759.774	665.859	541.421	564.756	541.046	727.941	386.123	790.643	425.122	1325.02	5217.1	3557.38	3506.45	3096.15	5285.86	4709.84	2572.13	2380.24
Q5EFE5	Anti-RhD monoclonal T125 gamma1 heavy chain		Q5EFE5	Q5EFE5		Anti-RhD monoclonal T125 gamma1 heavy chain	Q5EFE5_HUMAN	1		512.18		298.104	511.572			71.2949			7145.62	6125.66	3371.22	8179.1	3586.44	4538.05	2827.36	2929.2	3258.96	2958.36	2054.14	2460.74	3176.75	262.775	128.147	122.15	343.784	443.232		353.147	524.149	163.553	327.339	8947.49	3656.29	2362.75	2048.22	4108.44	3380.49	4749.47	3605.3
Q5FWF9	IGL@ protein	IGL@	Q5FWF9	Q5FWF9	IGL@	IGL@ protein	Q5FWF9_HUMAN	5	349.562	142.308	155.488	220.473	677.28	165.206	146.483	131.982	104.342		1260.38	2274.5	794.622	1161.26	1452.02	839.033	772.424	792.185	724.562	1229.58	618.467	823.107	706.441	277.472	254.806	132.612	253.408	435.968	528.491		136.772	346.209	1630.98	1650.09	1840.74	1523.36	1298.89	1882.74	1412.21	744.613	1090.84
Q5NV88	V1-22 protein (Fragment)	V1-22	Q5NV88	Q5NV88	V1-22	V1-22 protein (Fragment)	Q5NV88_HUMAN	3	148.36	81.283	122.706	98.0417	763.518	163.083	133.202	106.939	44.9925	25.5641	626.574	463.629	264.461	708.262	633.267	570.28	468.185	661.271	1059.44	381.443	478.297	628.324	392.324	179.927	161.165	88.9496	115.715	37.6322	274.853	139.873	199.018	60.9718	425.938	1866.54	977.059	385.135	523.305	1085	809.499	1015.59	543.775
Q5NV90	V2-17 protein (Fragment)	V2-17	Q5NV90	Q5NV90	V2-17	V2-17 protein (Fragment)	Q5NV90_HUMAN	5	347.263	1008.42	588.097	663.343	1921.42	1390.01	451.857	576.261	255.407	283.069	3552.22	5362.44	1441.66	3088.81	2810.52	2568.8	2257.2	4697.97	1615.1	1681.01	2814.39	2243.01	1891.74	1164.97	928.972	934.371	779.469	1050.76	1200.93	362.137	811.345	320.106	1145.7	3434.66	2259.6	2259.3	2518.32	3804.59	2740.83	1559.46	2064.85
Q5NV91	V2-19 protein (Fragment)	V2-19	Q5NV91	Q5NV91	V2-19	V2-19 protein (Fragment)	Q5NV91_HUMAN	2	61.3373	168.204	152.473	180.791	360.922	205.159	189.508	74.9565	37.472		289.918	512.845	174.289	434.364	237.234	181.457	346.066	107.991	241.381	195.839	303.471	359.842	229.311	353.478	162.327	92.8585	146.981	363.619	716.856	75.9407	430.464	64.108	168.045	644.662	356.763	1894.56	365.289	379.402	356.053	316.33	522.127
Q68DN3	Neuropilin	DKFZp781F1414	Q68DN3	Q68DN3	DKFZp781F1414	Neuropilin	Q68DN3_HUMAN	16	112.878	63.928	101.343	79.6507	59.3259	85.292	78.1085	105.755	79.0982	97.7699	39.3989	51.2032	66.5395	48.5429	44.4252	47.71	54.0922	70.7002	71.4227	38.6445	83.5549	72.6653	70.5477	86.2937	104.762	78.781	82.7995	64.9163	69.7486	82.2047	102.615	71.9844	57.4823	78.6932	74.5625		71.7791	47.8792	57.3486	83.7111	57.0733
Q68DR3	Uncharacterized protein DKFZp779H1622 (Fragment)	DKFZp779H1622	Q68DR3	Q68DR3	DKFZp779H1622	Uncharacterized protein DKFZp779H1622 (Fragment)	Q68DR3_HUMAN	3	2077.56	1482.49		4510.06	3246.46	2389.3	2634.73	2727.6	2007.19	3695.56	101.394	82.7176	258.617	201.557	263.601	222.043	65.955		662.283	147.687	146.527	39.5237	1348.14	2637.88	3022.36	2194.93	3834.28	2726.82		3486.66	3271.07	2703.75	2842.36	378.175	572.814	63.2801	148.163	975.136	481.148	420.028	129.358
Q6EMK4	Vasorin	VASN	Q6EMK4	Q6EMK4	VASN	Vasorin	VASN_HUMAN	5	134.761	162.896	150.604	166.465	168.345	102.66	157.104	126.816	181.255	257.877	267.226	189.31	284.659	221.567	264.11	238.534	238.198	347.395	236.387	220.57	300.726	282.258	213.624	214.291	241.282	220.64	161.278	169.739	155.056	192.994	270.288	202.494	247.767	250.871	414.91	301.025	251.739	147.469	168.602	242.641	205.796
Q6GMW4	IGL@ protein	IGL@	Q6GMW4	Q6GMW4	IGL@	IGL@ protein	Q6GMW4_HUMAN	4	1360.76	2416.15	1916.16	2514.65	5866.44	3986.26	1753.63	777.239	431.482	1265.18	1757.59	3005.41	1297.98	2777.01	1787.68	2212.24	1522.06	1735.86	2200.6	1644.78	1667.09	1860.84	2079.87	3545.06	3117.15	2424.97	1691.56	3057.31	4235.09	4064.96	4927.94	1270.82	7623.06	2667.83	2106.73	1554.07	1624.03	1996.88	877.63	2544.96	2019.65
Q6LAM1	Heavy chain of factor I (Fragment)		Q6LAM1	Q6LAM1		Heavy chain of factor I (Fragment)	Q6LAM1_HUMAN	2	143.156	231.468	205.373	140.781	188.986	208.865	108.413	170.092	187.361	165.663	490.444	430.249	465.644	370.076	433.27	386.809	391.457	373.909	276.028	521.91	352.957	398.263	301.872	162.13	209.348	208.593	174.178	213.384	156.305	138.824	248.044	333.771	282.942	271.498	531.735	577.183	349.468	242.925	280.577	352.322	351.684
Q6MZL2	Uncharacterized protein DKFZp686M0562 (Fragment)	DKFZp686M0562	Q6MZL2	Q6MZL2	DKFZp686M0562	Uncharacterized protein DKFZp686M0562 (Fragment)	Q6MZL2_HUMAN	6	348.477	288.349	398.821	193.39	332.511	338.416	281.322	183.873	153.643	564.041	221.516	344.494	218.3	190.489	199.123	260.912	326.64	377.082	178.401	298.79	287.485	236.097	282.826	254.375	392.186	228.671	322.472	291.964	183.099	291.414	277.712	427.58	348.101	248.407	238.024	502.121	254.338	222.607	418.661	184.207	263.505
Q6MZQ6	Uncharacterized protein DKFZp686G11190	DKFZp686G11190	Q6MZQ6	Q6MZQ6	DKFZp686G11190	Uncharacterized protein DKFZp686G11190	Q6MZQ6_HUMAN	3	1800.04	2753.12	1039.98	3641.2	7928.3	1076.43	5954.88	651.63	292.058	788.68	3206.71	2288.45	2000.78	6383.05	1785.91	2856.17	1799.05	2695.14	3579.15	1816.55	1679.19	794.221	2582.3	1020.39	782.231	2320.77	4127.67	5955.57	1716.59	2307.69	6865.3	499.149	4072.5	5425.95	1289.97	1151.53	1946.17	6600.43	1508.38	2447.27	2536.95
Q6MZX9	Uncharacterized protein DKFZp686M08189	DKFZp686M08189	Q6MZX9	Q6MZX9	DKFZp686M08189	Uncharacterized protein DKFZp686M08189	Q6MZX9_HUMAN	1	18.1934	49.6803	173.001	187.015	172.604	76.7762					2001.38	596.699	740.232	1135.25	790.596	3164.97	939.192	535.716	477.793	564.638	2007.59	395.124	779.247	29.9465	45.0788	25.8318	123.651				331.471	42.143	100.538	1795.35	523.271	762.923	695.902	623.693	487.704	1182.87	1360.4
Q6N091	Uncharacterized protein DKFZp686C02220 (Fragment)	DKFZp686C02220	Q6N091	Q6N091	DKFZp686C02220	Uncharacterized protein DKFZp686C02220 (Fragment)	Q6N091_HUMAN	6	259.874	231.891	423.439	89.5887	430.143	469.712	154.907	426.547		147.796	503.483	589.409	493.594	976.784	417.666	1186.42	749.629	412.293	1462.26	728.629	865.373	756.423	560.755	534.989	536.515	778.972	740.239	779.935	368.116	89.0017	424.97	366.747	645.436	772.985	515.603	515.633	609.513	595.532	989.923	416.753	296.948
Q6N093	Uncharacterized protein DKFZp686I04196 (Fragment)	DKFZp686I04196	Q6N093	Q6N093	DKFZp686I04196	Uncharacterized protein DKFZp686I04196 (Fragment)	Q6N093_HUMAN	7	319.631	483.299	596.503	531.789	583.285	407.239	673.965	353.514	295.417	959.101	11464	13670.8	12972.1	8479.84	8332.71	13023	11708.5	13980.8	10503.6	11933.4	8777.13	8203.43	6284.23	1033.17	1768.7	2344.03	707.733	625.97	1765.53	643.612	839.233	505.319	705.32	15302.1	13534.2	11148	12026.4	17554.7	11023	7848.89	8795.45
Q6N094	Uncharacterized protein DKFZp686O01196	DKFZp686O01196	Q6N094	Q6N094	DKFZp686O01196	Uncharacterized protein DKFZp686O01196	Q6N094_HUMAN	1		135.712	1902.35		1080.22	378.313			358.052	498.441	1419.17	1639.83	378.305	1451.57	992.675	1009.19	1506.15	1736.57		4340.01	1359.26	1065.87	1250.1	2393.88	2696.98	302.575	548.774	203.778	806.342	1368.02		1196.2	3728.93	1379.68	713.155	1663.39	2221.62	2048.5	1914.15	1009.21	1757.83
Q6P089	IGH@ protein	IGH@	Q6P089	Q6P089	IGH@	IGH@ protein	Q6P089_HUMAN	1	86.0653	94.3572	248.859	236.834	1411.11	264.641	30.5807	132.47		52.035	2068.11	1221.08	836.659	522.207	709.754	586.703	1170.12	1276.08	627.345	365.07	1459.58	1496.64	709.348	92.8605	154.986	61.1479	337.423	35.4227	369.572	16.1507			141.927	2037.24	910.022	523.791	797.174	4062	1539.54	1027.55	881.814
Q6P5S3	Uncharacterized protein		Q6P5S3	Q6P5S3		Uncharacterized protein	Q6P5S3_HUMAN	1	205.489	48.5389	149.474	89.0776	520.704	132.706	92.2866				1100.95	1540.47	508.551	943.103	1330.17	1208.22	844.317	401.051	2410.72	454.911	791.634	753.66	711.896				322.405		246.351					877.195	2213.11	994.89	656.257	1356.86	1560.5	414.848	1471.31
Q6PIL8	IGK@ protein	IGK@	Q6PIL8	Q6PIL8	IGK@	IGK@ protein	Q6PIL8_HUMAN	1		66.8983		81.3586	661.735						582.375	696.045	341.115			573.674	440.356	364.822		274.993	732.936	686.567	458.573											661.84	850.292	541.688	547.196	206.551	464.474	407.576	537.289
Q6UXB8	Peptidase inhibitor 16	PI16	Q6UXB8	Q6UXB8	PI16	Peptidase inhibitor 16	PI16_HUMAN	2	206.983	349.828	327.114	184.433	340.29	134.899	300.309	142.829	178.431	274.119		284.655	206.243	164.026		62.8569	148.869	198.385	120.488	99.726	307.259	148.916	209.033	663.68	467.196	297.006	133.599	193.434	222.844	311.623	245.952	217.781	235.684	204.848	151.096		206.736	107.908	131.239	114.657	87.205
Q6YHK3	CD109 antigen	CD109	Q6YHK3	Q6YHK3	CD109	CD109 antigen	CD109_HUMAN	21	58.0698	77.1775	94.4817	51.662	75.1472	75.5887	112.575	82.9414	80.1689	48.8037	87.7427	73.3201	81.709		57.3301	96.1525	70.5226	103.237	101.56	53.519	92.4771	100.364	79.7404	81.7697	105.344	82.4114	115.555	104.238	67.2237	59.2253	56.5124	125.788	75.4703	62.4376	108.15	94.6685	56.2246		49.6253	105.2	114.917
Q6ZVX0	cDNA FLJ41981 fis, clone SMINT2011888, highly similar to Protein Tro alpha1 H,myeloma		Q6ZVX0	Q6ZVX0		cDNA FLJ41981 fis, clone SMINT2011888, highly similar to Protein Tro alpha1 H,myeloma	Q6ZVX0_HUMAN	12	1330.46	1330.05	1651.52	933.473	4101.54	1839.57	887.654	4096.04	398.964	346.979	2682.7	2616.24	2097.28	1960.94	1829.09	4074	2047.91	2435.81	2608.56	1755.88	1461.01	2705.07	2054.12	3078.38	2343.98	1133.23	2122.18	1474.61	2544.06	2245.63	3195.59	1328.06	3827.4	3064.91	2309.69	2430.92	2456.04	3094.81	2945.79	1625.5	2572.74
Q6ZW64	cDNA FLJ41552 fis, clone COLON2004478, highly similar to Protein Tro alpha1 H,myeloma		Q6ZW64	Q6ZW64		cDNA FLJ41552 fis, clone COLON2004478, highly similar to Protein Tro alpha1 H,myeloma	Q6ZW64_HUMAN	7	14354.1	6271.85	10921.4	9490.58	13886.2	12787.3	7846.98	13971.8	2772.46	2843.79	4772.89	3251.68	2539.06	3066.05	2237.28	6644.91	2016.79	2988.89	5952.75	2372.94	1201.97	2735.06	6133.04	18809.9	8648.95	7180.66	18352.4	12635.4	19437.8	9312.01	11317.8	5213.3	12377.7	7631.15	2875	3170.92	3187.85	6611.82	5182.27	2498.87	3625.3
Q76LX8	A disintegrin and metalloproteinase with thrombospondin motifs 13	ADAMTS13	Q76LX8	Q76LX8	ADAMTS13	A disintegrin and metalloproteinase with thrombospondin motifs 13	ATS13_HUMAN	27	48.7815	64.1898	62.9418	85.2528	72.6574	94.2511	79.9943	56.8927	74.5499	84.3413	120.452	84.1871	112.928	88.3523	97.5716	131.59	88.376	140.033	107.733	110.031	119.991	119.601	92.9408	98.261	82.9561	89.3852	87.5627	80.2327	76.9241	109.473	107.364	83.4087	86.2087	67.8376	104.707	129.748	116.826	70.7909	125.586	133.602	117.533
Q7Z7M0	Multiple epidermal growth factor-like domains protein 8	MEGF8	Q7Z7M0	Q7Z7M0	MEGF8	Multiple epidermal growth factor-like domains protein 8	MEGF8_HUMAN	23	35.5047	34.7182	32.7789	48.9761	22.9054	32.8058	41.2961	35.3645	37.771	23.3922	59.4791		189.68	32.7999	33.0936			38.1945		55.3687	41.8755	49.6268	46.9795	27.1	22.1993	35.3031	82.5112	47.3128	27.9982	24.9374	26.2383	32.2919	31.8311		75.7091	50.2915	40.4247	49.2507	40.1213	43.5301	21.9389
Q86SQ4	Adhesion G-protein coupled receptor G6	ADGRG6	Q86SQ4	Q86SQ4	ADGRG6	Adhesion G-protein coupled receptor G6	AGRG6_HUMAN	8	40.2863	26.1798	29.8817	59.6729	36.956	40.4348	56.2835	58.1537	33.8294		67.7098						41.4249		249.65		103.886		64.9499	113.131	78.5335	56.3489	44.1988	87.0191				29.3601	88.1187				186.399	113.961
Q86TT1	Full-length cDNA clone CS0DD006YL02 of Neuroblastoma of Homo sapiens (human)		Q86TT1	Q86TT1		Full-length cDNA clone CS0DD006YL02 of Neuroblastoma of Homo sapiens (human)	Q86TT1_HUMAN	2	597.944	704.34	737.472	667.345	1092.11	188.571	407.715	391.917	566.842	1502.39	927.474	2778.68	1819.32	1298.01	1236.02	1110.65	3276.87	1401.38	1043.3	1136.91	1432.45	1735.63	1184.24	408.239	966.702	501.86	185.151	388.056	2413.24	1093.62	625.634	999.287	521.445	1505.79	2822.21	1702.08	889.975	1120.06	1257.4	2146.14	1454.01
Q86U17	Serpin A11	SERPINA11	Q86U17	Q86U17	SERPINA11	Serpin A11	SPA11_HUMAN	6	103.268	143.433	95.8804	111.687	91.6084	76.204	155.986	94.4485	67.7598	69.6374	89.672	68.5142	91.3791	161.8	98.1438	94.3381	102.532	101.554	113.326	90.492	91.7443	51.7679	98.4171	52.0187	68.5281	44.0665	73.7307	50.8568		40.3345	80.3041	120.121	47.5597	84.4133	109.858	124.861	68.7106	159.714	163.731	99.4416	63.0571
Q86UX7	Fermitin family homolog 3	FERMT3	Q86UX7	Q86UX7	FERMT3	Fermitin family homolog 3	URP2_HUMAN	20	23.335	51.2202		73.9118	16.4668	20.4256	43.0764	36.5592	119.86	53.2353	11.0795	60.7058			74.1917	66.289	65.206	49.0898	110.995	287.636		27.3239	66.1448		56.4328		45.4721							155.446	31.976	34.9568		62.0548	48.0268	46.5186	52.4603
Q8IXL6	Extracellular serine/threonine protein kinase FAM20C	FAM20C	Q8IXL6	Q8IXL6	FAM20C	Extracellular serine/threonine protein kinase FAM20C	FA20C_HUMAN	8	63.0219	40.9216	144.057	142.229	125.069	153.554	171.524	159.083	126.519	134.976		85.1143					32.7223	42.2255	77.0163	48.2592		51.4757	99.8604	134.727	111.635	81.1889	75.9314	46.3633	71.3109	109.04	76.2608		110.052		61.3617	81.9694	27.592		65.1501	45.4443
Q8N355	IGL@ protein	IGL@	Q8N355	Q8N355	IGL@	IGL@ protein	Q8N355_HUMAN	13	2811.32	3067.83	2967.95	2424.7	5912.73	4020.94	3225.58	7474	1062.13	1542.35	5386.03	6239.15	4812.72	6224.06	4654.47	4297.88	4562.78	5072.76	3927.22	4180.8	5612.36	5346.11	4310.27	4907.39	3838.23	2777.18	3664.75	3984.31	6916.89	2708.99	4853.43	2387.81	6372.57	6150.73	5352.44	4089.76	4061.05	6749.85	5560.89	4063.17	5164.89
Q8N5F4	IGL@ protein	IGL@	Q8N5F4	Q8N5F4	IGL@	IGL@ protein	Q8N5F4_HUMAN	2					2804.62				14.0594		516.91	1322.08	687.546	782.163	815.312	647.964	686.515	482.241	858.814	725.055	262.118	823.816	816.372				816.163		727.614					1353.7	1062.81	667.731	1477.64	1818.71	855.883	707.788	638.93
Q8NBP7	Proprotein convertase subtilisin/kexin type 9	PCSK9	Q8NBP7	Q8NBP7	PCSK9	Proprotein convertase subtilisin/kexin type 9	PCSK9_HUMAN	11	60.5796	34.7002	47.8715	44.795	29.6948	39.8958	53.1684	45.8241	55.8652	44.7427	63.0723	67.2619	52.6695	55.8366		48.3995	39.7469	59.1416	37.5858	75.9658	94.6892	87.6649	54.2462	66.1473	61.0059	29.1095	29.7588	25.1347	39.1529	58.1762	61.3704	82.4886	43.8889	44.6527		62.2864		76.1453	102.083	101.595	84.005
Q8NEJ1	Uncharacterized protein		Q8NEJ1	Q8NEJ1		Uncharacterized protein	Q8NEJ1_HUMAN	3	605.354	510.378	529.668	664.45	1954.65	643.823	326.039	36732.7	154.369	200.889	39.3873	105.113	125.074	264.238	130.879	26.3814	142.769	62.9696	1750.54	54.2298	391.421	172.25	2072.16	1808.72	1016.88	430.108	785.321	822.965	1925.59	877.74	1421.53	438.485	1540.66	292.042	80.0983	297.95	457.684	1310.04	134.671	52.8959	41.0149
Q8WZ75	Roundabout homolog 4	ROBO4	Q8WZ75	Q8WZ75	ROBO4	Roundabout homolog 4	ROBO4_HUMAN	8	134.778	61.248	71.4751	73.6107	83.9277	50.5802	61.3587	42.1599	61.7944	46.9425	75.6561	6.10587	138.336		57.1936	87.8163	46.6603	94.2617		44.4045	110.681		70.9995	71.1308	87.3556	72.3425	84.0829	69.2027	41.1335	57.8196	32.5779	148.358	77.9848	96.0917	177.284	106.504	83.9973	36.8251		86.421	63.0951
Q92496	Complement factor H-related protein 4	CFHR4	Q92496	Q92496	CFHR4	Complement factor H-related protein 4	FHR4_HUMAN	11	127.258	119.903	146.333	238.039	156.135	155.82	266.923	176.435	141.386	202.028	238.302	165.928	98.4666	125.654	42.8928	134.52	142.321	116.126	121.308	221.434	113.95	76.8845	151.275	166.152	149.808	148.365	126.743	127.507	128.851	162.271	128.719	109.492	51.1941	157.638	121.749	285.577	244.288	61.1406	68.6724	158.021	157.757
Q92859	Neogenin	NEO1	Q92859	Q92859	NEO1	Neogenin	NEO1_HUMAN	15	20.9575	17.8541	23.4075	12.8567	15.4291	20.3047	20.7525	19.7804	23.0367	17.5276	3140.11						2919.95	23.9606	19.8701	26.9325		1777.21	506.246	27.8455	23.6923	45.2665	44.8764	33.968	21.2454	40.5441	12.8146	50.6924	29.3859	15.8676						3668.85	3385.14
Q93033	Immunoglobulin superfamily member 2	CD101	Q93033	Q93033	CD101	Immunoglobulin superfamily member 2	IGSF2_HUMAN	1	2724.93		4076.43		9778.19	1583.44	2716.26		1431.29	2420.45	349.916	273.694	322.269		389.147	329.307			837.495	487.712		298.514	1867.94	788.508		1227.09		1302.78	3206.71	443.512	381.331	864.642	592.724	150.813			236.97	265.358		297.444
Q96JD0	Amyloid lambda 6 light chain variable region SAR (Fragment)		Q96JD0	Q96JD0		Amyloid lambda 6 light chain variable region SAR (Fragment)	Q96JD0_HUMAN	2	48.4599		63.5994	42.7671	210.883	100.265	50.9068	24.3634	19.8008	56.0283	452.93	692.312	282.066	313.611	303.893	411.569	465.092	922.987	215.883	422.357	378.514	740.3	296.123	73.6032	19.2771		48.982	53.9628	118.317		84.6246	27.9671	62.3012	636.92	660.206	598.399	195.187	343.03	165.702	371.161	240.28
Q96K68	cDNA FLJ14473 fis, clone MAMMA1001080, highly similar to Homo sapiens SNC73 protein (SNC73) mRNA		Q96K68	Q96K68		cDNA FLJ14473 fis, clone MAMMA1001080, highly similar to Homo sapiens SNC73 protein (SNC73) mRNA	Q96K68_HUMAN	1	963.512	1171.86	1288.51	942.946	4671.83	2518.71	766.83	568.833	240.533	344.09	14664.8	5778.04		2268.35	7517.5	1892.37	6819.53	22020	1690.1		3900.45	13331.2	4668	3827.39	1421.21	955.31	2342.57	1824.2	3780.13	2122.52	3028.98	1608.78	3554.56			4846.28	1892.61	14610	8603.48	30670.9
Q96PD5	N-acetylmuramoyl-L-alanine amidase	PGLYRP2	Q96PD5	Q96PD5	PGLYRP2	N-acetylmuramoyl-L-alanine amidase	PGRP2_HUMAN	17	1027.59	1257.59	1175.34	969.823	1178.67	1291.72	1371.21	1149.13	1497.59	1419.81	1260.52	1385.29	1419.08	1104.98	1465.82	1727.16	1423.71	1796.73	1794.01	1250.81	1451.87	1406.19	1355.67	1724.03	1415.48	1611.63	1209.91	1330.27	1345.32	1373.62	1300.89	1487.28	1361.03	1218.57	1289.95	1493.05	1464.61	1342.35	1445.54	1380.18	1213.41
Q96S96	Phosphatidylethanolamine-binding protein 4	PEBP4	Q96S96;V9HW76	Q96S96;V9HW76	PEBP4;HEL-S-300	Phosphatidylethanolamine-binding protein 4;Epididymis secretory protein Li 300	PEBP4_HUMAN;V9HW76_HUMAN	5	77.791	262.052	122.565	215.049	130.038	101.435	85.5103	86.7504	147.8	120.508	54.7485	143.596	108.913	44.0211	128.959		144.268	133.032	55.4786		91.1578	97.6949	117.568	123.717	238.634	205.73	137.184	125.158	118.918	112.651	87.1388	159.955	70.7498	66.2435	41.2474	98.9318	108.572	46.4513	26.5601	119.655	129.849
Q9BWP8	Collectin-11	COLEC11	Q9BWP8	Q9BWP8	COLEC11	Collectin-11	COL11_HUMAN	4	145.054	80.3801	82.7993	166.364	75.6173	56.6286	137.016	78.709	50.9681	123.308	172.037	285.275	339.591	190.131	229.436	223.817	307.76	189.853	342.777	225.256	334.963	255.364	186.05	120.625	157.022	131.55	222.576	133.832	82.4578	211.446	73.5195	94.9651	177.233	125.84	406.023	247.717	467.219	182.906	326.538	448.776	201.312
Q9H4A9	Dipeptidase 2	DPEP2	Q9H4A9	Q9H4A9	DPEP2	Dipeptidase 2	DPEP2_HUMAN	5	25.1976	18.8662	31.8616	23.3385		12.4688	21.1851	25.3435	43.095	18.6942	26.2639	65.1427		33.3159	38.6337	28.8796	34.4359	33.8976	41.1822	30.4964	32.5261		30.7802		11.6749		32.4421					16.635	26.376	39.8039	44.6952	24.8827	23.87			39.0123	42.4692
Q9NPR2	Semaphorin-4B	SEMA4B	Q9NPR2	Q9NPR2	SEMA4B	Semaphorin-4B	SEM4B_HUMAN	12	69.8186	88.5648	112.025	68.387	57.0703	81.8544	78.3901	98.4457	129.735	38.8923	43.6796	68.5761		51.7597	36.6134	41.7108	43.2814	61.2198	130.22	57.7373	48.3598		70.317	73.0507	105.48	109.303	122.941	128.037	69.8816	108.158	109.806	100.605	126.112	56.7394	44.1299	53.6587	47.7715		47.7398	42.6067	44.3097
Q9NY97	N-acetyllactosaminide beta-1,3-N-acetylglucosaminyltransferase 2	B3GNT2	Q9NY97	Q9NY97	B3GNT2	N-acetyllactosaminide beta-1,3-N-acetylglucosaminyltransferase 2	B3GN2_HUMAN	7	73.3974	49.4226	69.363	53.9192	62.5042	93.6288	71.8216	41.4688	96.5562	57.5396	34.0361		101.295	26.686	33.5523		33.7837	81.2332	34.0035	85.456	79.7465	71.0278	62.5221	82.8352	62.7709	57.1945	83.8795	38.4014	62.5995	60.2721	48.2843	59.225	62.4722	66.2263	96.4904	36.3553	45.9596	36.8318	49.2858	59.0706
Q9NZP8	Complement C1r subcomponent-like protein	C1RL	Q9NZP8	Q9NZP8	C1RL	Complement C1r subcomponent-like protein	C1RL_HUMAN	9	438.968	311.886	469.003	489.975	376.808	414.505	371.981	306.463	345.971	558.532	113.582	160.161	123.835	144.065	114.059	130.922	131.377	115.584	163.92	137.531	104.106	74.4415	254.44	416.374	405.794	512.288	281.79	377.146	446.058	392.928	445.325	428.539	514.444	125.178	128.575	169.243	171.58	161.659	132.337	133.948	133.022
Q9P1C5	PRO2769		Q9P1C5	Q9P1C5		PRO2769	Q9P1C5_HUMAN	1	797.683	194.788	748.108	766.203	1125	1365.17	1658.92	730.439	964.965	1604.06						53.4119		91.6946	118.326	85.3166			736.006	918.719	1206.3	1163.15	804.414	1011.48	600.549	1129.75	1044.9	298.086	1202.11	72.5159					50.2994	90.7213
Q9ULI3	Protein HEG homolog 1	HEG1	Q9ULI3	Q9ULI3	HEG1	Protein HEG homolog 1	HEG1_HUMAN	6			25.4229				33.6632	16.8888	34.4395	34.7233	34.2348		32.9489		23.989	20.2407	25.5289	56.999	51.6182	17.754		25.6986	31.0107	11.5149	13.7725	30.6752	26.9711	24.1892				30.7747	53.0318	66.1306	37.9275	44.9534	76.3179	28.995		27.9203	35.2431
Q9UNN8	Endothelial protein C receptor	PROCR	Q9UNN8	Q9UNN8	PROCR	Endothelial protein C receptor	EPCR_HUMAN	4	492.915	654.799	446.593	444.497	492.836	779.188	364.301	398.179	675.974	502.411	70.7182	33.3132	134.211	44.0769	38.1175	51.561	36.8476	34.706	195.63	28.21	68.0304	60.7608	274.903	525.807	549.921	262.728	470.57	361.559	417.017	930.798	307.045	1070	424.109	101.362	64.5469	37.7709	88.4648		46.7918	58.01	64.4141
Q9Y5C1	Angiopoietin-related protein 3	ANGPTL3	Q9Y5C1	Q9Y5C1	ANGPTL3	Angiopoietin-related protein 3	ANGL3_HUMAN	8	93.1952	41.7807	25.8051	76.8426	49.6903	46.9328	81.2339	65.6561	52.9213	39.9728	97.0581	79.0223	45.5667	37.1008				88.5326		84.8291	104.257		65.3175	23.6204	63.0178	17.6457	6.57449	12.4054	136.276	19.4424	191.434	39.6745	27.9661	59.6672					63.2396	64.7884
Q9Y6R7	IgGFc-binding protein	FCGBP	Q9Y6R7	Q9Y6R7	FCGBP	IgGFc-binding protein	FCGBP_HUMAN	79	424.547	159.358	188.931	277.899	118.661	97.0923	239.266	203.972	137.418	142.723	92.1286	136.201	124.887	97.2712	96.2344	105.01	97.7571	75.7831	38.0578	91.155	112.476	129.182	144.819	137.369	114.278	109.604	186.554	177.583	91.8319	166.231	167.443	131.635	122.644	89.6331	105.871	99.0911	70.3755	119.046	97.972	89.9044	83.5635
U6A3P2	Mutant hemoglobin alpha 2 globin chain (Fragment)	HBA2	U6A3P2	U6A3P2	HBA2	Mutant hemoglobin alpha 2 globin chain (Fragment)	U6A3P2_HUMAN	2	5715.84	10855.4	6457.9	12688.3	6475.37	27008.1	5216.24	5044.77	849.631	17322.7	18971.7	23188.9	20914.7	24668.9	20241.3	27985.5	43754.9	11311.8	33085.3	33334.2	25039.6	23258	18335.9	4131.7	4119.19	1834.49	4527.77	4323.43	11030.2	2328.97	8417.62	5805.78	6687.89	11481.5	24791.7	22502.9	27637.2	16696.7	11776.2	26383.1	26381
V9HW34	Epididymis luminal protein 213	HEL-213	V9HW34	V9HW34	HEL-213	Epididymis luminal protein 213	V9HW34_HUMAN	3	252.896	354.202	240.541	729.324	1190.6	251.238	63.2363	61.946		117.206	1509.84	1683.13	1241.39	1124.08	1597.25	1191.24	968.344	1566.37	787.762	1348.42	843.113	1320.24	878.208	205.459	155.443	87.9084	972.007	218.061	653.82	213.391	190.872	63.4868	317.07	2270.04	1188.22	1262.94	717.182	1611.3	1272.18	1141.27	1788.52
V9HW68	Epididymis luminal protein 214	HEL-214	V9HW68	V9HW68	HEL-214	Epididymis luminal protein 214	V9HW68_HUMAN	18	255.019	489.319	633.006	937.507	738.84	745.972	384.409	227.645	323.206	552.567	23387.9	25419.2	19210	17527.4	18069.4	17524.5	20526	21012.7	6535.69	13249.9	23875.5	14715.8	10288.3	558.905	570.264	675.321	640.526	687.946	789.77	382.523	737.141	581.956	644.724	26274.4	19998.6	19745.7	20769.7	20318.1	17784.4	18697.4	22119.8
V9HWI6	Gc-globulin	HEL-S-51	V9HWI6	V9HWI6	HEL-S-51	Gc-globulin	V9HWI6_HUMAN	35	2566.87	2602.53	3351.28	2779.65	2846.96	3221.83	2716.66	3334.49	2683.52	3293.95	1913.36	2029.64	1931.51	1868.42	2157.49	1982.36	1974.44	1827.58	1755.45	2033.64	2092.08	1821.78	2399.34	2908.52	2721.98	3355.55	2766.16	3072.5	2987.28	2991.39	3017.41	3347.11	2735.13	1695.56	1985.1	2039.09	1973.98	1813.45	1980.35	1872.35	1898.04
[truncated: 8 more columns]

## Sheet: AD_vs_Control
Protein	Protein Description	Gene Name	PG.ProteinGroups	PG.ProteinAccessions	PG.Genes	PG.ProteinDescriptions	PG.ProteinNames	SequenceNumber	AD10	AD11	AD12	AD13	AD14	AD15	AD16	AD9	AD1	AD2	AD3	AD4	AD5	AD6	AD7	AD8	average AD	Cont13	Cont14	Cont15	Cont16	Cont17	Cont18	Cont19	Cont20	Cont21	Cont22	Cont1	Cont10	Cont11	Cont12	Cont2	Cont3	Cont4	Cont5	Cont6	Cont7	Cont8	Cont9	average Control	AD/Control
P68032	Actin, alpha cardiac muscle 1	ACTC1	P68032;P68133	P68032;P68133	ACTC1;ACTA1	Actin, alpha cardiac muscle 1;Actin, alpha skeletal muscle	ACTC_HUMAN;ACTS_HUMAN	3	100.86	156.285	130.45	50.1912	30.6535	181.279	63.2829	156.959	321.214	37.8483	205.016	476.897	83.2839	196.19	141.273	1433.73	235.339	100.781	176.265	97.3661	104.036	50.9041	51.1777	91.5451	53.4181	88.3302	56.09	168.081	80.8248	54.4743	77.2922	59.9474	50.2738	62.8576	101.054	121.701	73.1075	106.814	57.8909	85.6468	2.74778
A0A193CHR5	10E8 light chain variable region (Fragment)		A0A193CHR5;A0A193CHS1;A0A193CHS2;P01714;Q5NV73;Q9NSD6	A0A193CHR5;A0A193CHS1;A0A193CHS2;P01714;Q5NV73;Q9NSD6	;;;IGLV3-19;V2-13;	10E8 light chain variable region (Fragment);10E8 light chain variable region (Fragment);10E8 light chain variable region (Fragment);Immunoglobulin lambda variable 3-19;V2-13 protein (Fragment);This CDS feature is included to show the translation of the corresponding V_region. Presently translation qualifiers on V_region features are illegal (Fragment)	A0A193CHR5_HUMAN;A0A193CHS1_HUMAN;A0A193CHS2_HUMAN;LV319_HUMAN;Q5NV73_HUMAN;Q9NSD6_HUMAN	2	608.372	173.51	505.658	1494.12	716.251	1051.66	252.108	404.676	1879.89	663.411	568.379	1631.06	8149.38	2970.82	394.215	1066.19	1408.11	604.248	339.988	235.823	996.685	847.62	848.893	147.999	347.71	146.713	384.931	1163.59	146.567	266.248	552.065	277.849	642.729	558.54	550.727	440.927	310.996	1031.43	593.978	519.83	2.70878
P11226	Mannose-binding protein C	MBL2	P11226	P11226	MBL2	Mannose-binding protein C	MBL2_HUMAN	8	686.038	1107.69	817.766	1161.61	860.223	688.759	631.721	2157.15	479.662	462.192	594.509	94.5124	406.673	207.61	281.046	138.328	673.468	75.8147	120.879	278.667	793.068	276.007	1029.54	76.7891	134.299	1221.96	349.652	117.899	123.54	153.267	70.693	192.475	300.243	379.243	220.774	180.838	74.0322	511.735	229.184	314.118	2.144
A0A075B6P5	Immunoglobulin kappa variable 2-28	IGKV2-28	A0A075B6P5;A0A5H1ZRS2;P01615	A0A075B6P5;A0A5H1ZRS2;P01615	IGKV2-28;IGKV2D-28;IGKV2D-28	Immunoglobulin kappa variable 2-28;Immunoglobulin kappa variable 2D-28;Immunoglobulin kappa variable 2D-28	KV228_HUMAN;A0A5H1ZRS2_HUMAN;KVD28_HUMAN	2	116.836	44.7652	148.813	217.54	174.741	104.526	346.347	165.058	3148.05	857.593	1110.91	2251.66	2595.6	1143.05	1035.98	1214.39	917.241	164.365	127.777	97.9989	182.09	187.47	180.075	94.6131	87.9549	69.6089	107.973	1566.56	788.84	271.712	832.207	102.348	1207.34	318.864	737.105	1367.17	358.733	247.597	491.468	435.903	2.10423
A0A7T0LP02	Immunglobulin lambda chain variable region (Fragment)		A0A7T0LP02;P01703;Q5NV69	A0A7T0LP02;P01703;Q5NV69	;IGLV1-40;V1-13	Immunglobulin lambda chain variable region (Fragment);Immunoglobulin lambda variable 1-40;V1-13 protein (Fragment)	A0A7T0LP02_HUMAN;LV140_HUMAN;Q5NV69_HUMAN	3	821.877	448.412	579.596	500.623	765.711	1011.6	847.676	1323.48	176.86	338.689	215.738	1315.89	512.638	169.555	115.718	131.709	579.736	442.734	261.004	168.805	366.626	395.072	783.254	241.228	409.596	217.329	993.748	361.004	75.4818	125.803	140.961	559.811	82.5855	206.995	54.4312	118.062	79.6486	77.0617	71.4874	283.306	2.04633
P18065	Insulin-like growth factor-binding protein 2	IGFBP2	P18065	P18065	IGFBP2	Insulin-like growth factor-binding protein 2	IBP2_HUMAN	12	149.904	135.561	223.414	164.629	97.853	98.7307	122.729	281.839	141.112	108.501	110.257	209.711	288.574	180.34	151.164	365.162	176.843	105.367	71.8293	73.1282	65.7342	75.8822	84.4994	72.5692	67.3913	178.772	58.8136	144.755	104.606	46.02	89.8655	89.6293	83.7877	129.796	46.0422	73.6785	140.732	98.1798	88.5971	90.4398	1.95536
Q86UD1	Out at first protein homolog	OAF	Q86UD1	Q86UD1	OAF	Out at first protein homolog	OAF_HUMAN	3	338.429	71.8951	89.3888	94.0772	79.2974	115.271	31.4471	135.675	103.235		39.8756						109.859	56.9907	50.6194	67.7209	126.237	48.867	89.2441	52.5926	38.0566	32.5126	58.5312	38.5936			39.955	71.0295					20.1642			56.5081	1.94413
A0A384MDQ7	Epididymis secretory sperm binding protein		A0A384MDQ7	A0A384MDQ7		Epididymis secretory sperm binding protein	A0A384MDQ7_HUMAN	2	1460.86	620.814			451.872	237.416		1914.68	3240.63	1002.64		2694.72	3487.87	674.94	3261.89	2664.75	1809.42	745.655	414.938	902.948	1443.21	497.571	1162.69	617.444	465.78	1459.1	16.2206	771.746	2185.89		1754.32		118.994	150.493	107.325	1749.04	65.3918	2088.78	2042.58	938.006	1.92901
A0A0X9UWM4	IBM-A3 heavy chain variable region (Fragment)		A0A0X9UWM4	A0A0X9UWM4		IBM-A3 heavy chain variable region (Fragment)	A0A0X9UWM4_HUMAN	1	148.512	63.5257	138.003	210.828	67.3198	415.117	236.299	356.296	942.011	686.051	820.008	241.88	396.835	244.9	266.97	138.362	335.807	201.51	58.4347	131.913	494.47	66.4077	123.424	123.081	94.8023	84.7653			297.149		49.4612	328.055	118.824	30.2708	218.312		453.595	264.07	57.4242	177.554	1.8913
A0M8Q7	V2-1 protein (Fragment)	V2-1	A0M8Q7;P01715	A0M8Q7;P01715	V2-1;IGLV3-1	V2-1 protein (Fragment);Immunoglobulin lambda variable 3-1	A0M8Q7_HUMAN;LV301_HUMAN	2	191.043	36.9629	300.37	194.081	232.119	469.462	100.118	198.668	383.225	559.856	181.383	173.652	242.459	699.704	250.611	887.252	318.81	112.088	64.8698		146.489	223.962	307.361	135.383	70.2379	42.8391	267.718	202.942	304.388	153.172	456.117	177.484	175.985	81.3627	40.9972	175.249	116.338	125.541	200.712	170.535	1.86947
A0A3B0J0F2	Adiponectin D	ADID	A0A3B0J0F2;A8K660;B2R773;Q15848	A0A3B0J0F2;A8K660;B2R773;Q15848	ADID;ADIPOQ;;ADIPOQ	Adiponectin D;Adiponectin;cDNA, FLJ93312, highly similar to Homo sapiens adipose most abundant gene transcript 1 (APM1), mRNA;Adiponectin	A0A3B0J0F2_HUMAN;A8K660_HUMAN;B2R773_HUMAN;ADIPO_HUMAN	2	1232.12	1085.38	1566.37	2253.59	793.44	1162.2	2008.69	931.472	161.593	650.356	549.042	1066.48	618.617	974.793	690.916	1976.43	1107.59	1097.95	952.272	843.663	495.815	760.706	1158.14	783.352	496.053	983.774	730.272	392.329	964.868	671.118	618.506	476.453	237.423	656.833	284.989	206.36	807.207	244.095	438.664	650.038	1.70389
P11142	Heat shock cognate 71 kDa protein	HSPA8	P11142;V9HW22	P11142;V9HW22	HSPA8;HEL-S-72p	Heat shock cognate 71 kDa protein;Epididymis luminal protein 33	HSP7C_HUMAN;V9HW22_HUMAN	14	57.0331	77.8493	36.9306	79.7479		81.4342	52.4686	119.319	96.8062		202.055	195.981	97.8871			228.531	110.504	25.4266	67.3401	51.1589	52.7011		76.5985	39.8836	39.0752	20.1997	46.2223	90.3224		79.2522	60.9678	92.8506		53.476		51.4852	118.511	98.7132	106.519	65.0391	1.69903
A0A7T0LNK4	Immunglobulin lambda chain variable region (Fragment)		A0A7T0LNK4	A0A7T0LNK4		Immunglobulin lambda chain variable region (Fragment)	A0A7T0LNK4_HUMAN	2	1316.22	696.252	590.064	1058.96	1183.53	999.484	881.87	741.653	1021.36	286.397	562.626	462.118			170.042	218.836	727.815	38.0565	1146.79	456.71	200.194	725.561	866.728	532.705	823.243	356.715	458.617	306.037	972.141			151.304	69.4984	153.573	227.885		44.2158	259.74		432.762	1.68179
L8E853	von Willebrand factor	VWF	L8E853	L8E853	VWF	von Willebrand factor	L8E853_HUMAN	2	445.283	189.172	165.381	234.1		433.537	117.566		621.524	257.589	682.011	619.416	439.225	234.736	499.561	781.132	408.588	216.162	262.392	91.3461	201.138	118.313	308.224	297.127	192.204	320.125	123.106	274.572	272.072	320.134	231.859	379.188	259.828	324.099			275.622	175.782		244.384	1.67191
A0A7T0LN34	Immunglobulin heavy chain variable region (Fragment)		A0A7T0LN34	A0A7T0LN34		Immunglobulin heavy chain variable region (Fragment)	A0A7T0LN34_HUMAN	4	1481.24	1057.25	1353.21	954.311	655.392	1086.78	783.777	230.098	3683.19	2611.83	3515.57	2349.15	941.039	604.68	3035.12	2859.49	1700.13	490.381	405.381	255.878	1046.19	384.925	1109.21	183.73	350.359	63.8063	631.398	1726.37	973.147	1734.82	538.862	2270	1274.87	1535.05	438.294	2434.13	1122	1096.88	2390.44	1020.73	1.6656
I3L145	Sex hormone-binding globulin	SHBG	I3L145;P04278	I3L145;P04278	SHBG	Sex hormone-binding globulin	I3L145_HUMAN;SHBG_HUMAN	8	699.044	1054.55	709.422	728.943	533.547	464.729	695.907	1398.58	585.992	625.809	1046.39	201.494	622.41	459.491	274.603	448.769	659.355	847.092	803.382	307.247	541.415	454.417	563.099	372.275	198.652	1014.8	325.447	279.17	471.47	213.42	350.12	481.441	178.084	243.906	140.15	309.384	195.946	181.367	384.264	402.571	1.63786
B4E1I8	cDNA FLJ54228, highly similar to Leucine-rich alpha-2-glycoprotein		B4E1I8;P02750;Q68CK4	B4E1I8;P02750;Q68CK4	;LRG1;HMFT1766	cDNA FLJ54228, highly similar to Leucine-rich alpha-2-glycoprotein;Leucine-rich alpha-2-glycoprotein;Leucine-rich alpha-2-glycoprotein	B4E1I8_HUMAN;A2GL_HUMAN;Q68CK4_HUMAN	10	3523.1	3207.19	1810.14	1881.53	2255.04	1632.28	2223.75	7590.69	2351.75	1131.08	1355.44	4023.11	2649.85	2549.14	2244.21	2618.89	2690.45	2010.37	1610.87	1588.31	1519.01	2570.03	1614.46	1568.87	2878.57	2506.88	1901.43	1638.3	2549.91	1279.21	1205.23	1128.6	1014.89	1426.55	1022.23	1288.72	1751.48	1096.91	1170.39	1651.87	1.62873
P02763	Alpha-1-acid glycoprotein 1	ORM1	P02763;V9HWF6	P02763;V9HWF6	ORM1;HEL-S-153w	Alpha-1-acid glycoprotein 1;Alpha-1-acid glycoprotein	A1AG1_HUMAN;V9HWF6_HUMAN	6	3693.02	1665.37	1231.82	1740.59	3851.98	953.742	2098.39	12260	6544.99	3215.35	3037.73	3905.74	4004.35	2235.94	2635.06	1460.82	3408.43	1644.62	811.905	2074.34	771.066	1655.33	1115.65	581.855	2730.84	1677.23	2038.15	2864.61	3078.3	1563.22	2574.19	3250.38	2487.57	2470.34	2091.29	2010.3	3940.36	1775.6	2962.87	2098.64	1.62412
P0C0L5	Complement C4-B	C4B	P0C0L5	P0C0L5	C4B	Complement C4-B	CO4B_HUMAN	3	1237	997.094	1810.45	981.217	1454.08	2652.74	1466.89	2185	374.689	525.112	366.012	403.233	542.529	678.86	1006.57	353.762	1064.7	936.08	860.573	849.007	1055.7	1101.62	1131.31	803.804	679.784	1192.14	479.659	506.773	339.412	580.347	630.212	654.445	297.064	164.965	470.529	459.323	419.506	468.249	458.345	660.856	1.6111
Q13228	Methanethiol oxidase	SELENBP1	Q13228;V9HWG1	Q13228;V9HWG1	SELENBP1;HEL-S-134P	Methanethiol oxidase;Epididymis secretory sperm binding protein Li 134P	SBP1_HUMAN;V9HWG1_HUMAN	13	211.509	134.257	95.1046	33.3057	54.0517	77.9706	43.775	35.6239			60.2172	96.8346				64.2776	82.4479	100.363	65.5334	69.6273	78.9556	11.3448	12.8578	53.971	74.0804	11.2385	47.8	88.3181	77.2621	36.099	58.942			46.439	54.4363	43.4746		30.077	43.9638	52.8834	1.55905
P04275	von Willebrand factor	VWF	P04275	P04275	VWF	von Willebrand factor	VWF_HUMAN	89	168.168	193.91	151.261	180.243	162.401	188.921	157.708	195.963	366.748	223.445	272.342	498.655	351.783	312.344	322.233	338.623	255.297	105.284	108.804	104.779	185.963	74.3366	235.812	120.206	107.361	269.344	104.862	294.229	163.468	151.965	131.979	317.027	142.695	252.747	192.346	82.8487	197.848	151.876	148.261	165.638	1.54129
Q6N091	Uncharacterized protein DKFZp686C02220 (Fragment)	DKFZp686C02220	Q6N091	Q6N091	DKFZp686C02220	Uncharacterized protein DKFZp686C02220 (Fragment)	Q6N091_HUMAN	6	923.045	201.322	1162.62	770.398	711.527	875.039	700.634	1083.25	752.717	1100.04	726.298	588.425	1810.22	720.993	537.151	865.997	845.605	534.989	536.515	778.972	740.239	779.935	368.116	89.0017	424.97	366.747	645.436	772.985	515.603	515.633	609.513	595.532	989.923	416.753	296.948	614.074	271.088	723.908	623.182	555.003	1.52361
B0YJC6	Vitamin K-dependent protein Z variant 1	PROZ	B0YJC6;P22891	B0YJC6;P22891	PROZ	Vitamin K-dependent protein Z variant 1;Vitamin K-dependent protein Z	B0YJC6_HUMAN;PROZ_HUMAN	9	324.141	317.272	542.298	477.946	311.958	381.628	417.079	340.919	138.94	109.824	161.235	128.991	87.0886	229.259	223.775	35.7624	264.257	134.947	142.347	146.133	276.385	266.901	91.8988	382.423	476.036	178.749	170.183	141.185	78.8608	70.0332	94.9356	82.5479	211.346	198.171	122.666	241.486	130.417	201.078	63.846	177.39	1.4897
A6XND9	Beta-2-microglobulin		A6XND9;B4E0X1;F5H6I0;H0YLF3;P61769	A6XND9;B4E0X1;F5H6I0;H0YLF3;P61769	;;B2M;B2M;B2M	Beta-2-microglobulin;Beta-2-microglobulin;Beta-2-microglobulin;Beta-2-microglobulin (Fragment);Beta-2-microglobulin	A6XND9_HUMAN;B4E0X1_HUMAN;F5H6I0_HUMAN;H0YLF3_HUMAN;B2MG_HUMAN	2	5469.43	3794.8	5403.37	4422.29	4065.02	4300.36	3077.85	9242.82	2629.89	1452.79	1007.46	2647.04	1824.39	2809.57	2415.44	4325.58	3680.51	3415.47	2631.42	2602.09	2959.03	3390.75	3483.39	2572.01	2875.9	3499.14	4299.07	3461.99	1684.11	1100.98	1111.57	2624.9	1135.95	1270.77	2600.81	2018.97	2477.35	2438.92	1390.73	2502.06	1.47099
Q06033	Inter-alpha-trypsin inhibitor heavy chain H3	ITIH3	Q06033	Q06033	ITIH3	Inter-alpha-trypsin inhibitor heavy chain H3	ITIH3_HUMAN	27	827.711	901.79	460.821	377.87	514.578	430.549	474.103	1471.23	451.119	346.081	429.353	491.04	520.098	483.163	402.496	525.088	569.193	426.041	294.227	324.821	490.339	505.13	493.484	316.925	416.214	814.388	426.729	324.557	314.506	265.76	294.908	424.933	262.474	439.716	225.711	265.36	523.794	341.503	343.231	387.943	1.46721
P24592	Insulin-like growth factor-binding protein 6	IGFBP6	P24592	P24592	IGFBP6	Insulin-like growth factor-binding protein 6	IBP6_HUMAN	6	230.512	353.17	314.253	216.305	264.443	291.054	307.324	269.136	378.841	169.445	158.309	305.146	454.309	533.426	486.064	535.009	329.172	229.945	269.495	230.873	112.075	246.683	161.96	232.241	243.362	296.383	288.187	417.977	152.09	262.09	184.471	260.107	124.136	223.685	290.957	246.082	131.192	216.87	147.138	225.818	1.45768
P07998	Ribonuclease pancreatic	RNASE1	P07998;W0UV93	P07998;W0UV93	RNASE1;RAC1	Ribonuclease pancreatic;Ribonuclease A C1	RNAS1_HUMAN;W0UV93_HUMAN	6	66.6089	56.7775	102.744	87.9231	84.1012	69.3048	77.7685	107.027	98.5332	59.3028	14.0285	93.4488	72.0619	126.109	92.1746	159.269	85.4489	62.4972	50.8954	73.1305	48.6024	53.5785	52.1077	43.2936	54.274	102.463	96.8406	150.456	27.0302	30.6154	69.7021	53.7692	31.4748	36.211	52.9026	69.392	37.8048	44.6963	49.6564	58.6997	1.45569
P10586	Receptor-type tyrosine-protein phosphatase F	PTPRF	P10586	P10586	PTPRF	Receptor-type tyrosine-protein phosphatase F	PTPRF_HUMAN	17	27.4893	70.968	31.7551	24.2715	21.2706	17.5335	54.3098	38.3845		45.922	55.8739	87.6309	37.0599	64.3106		60.1379	45.4941	22.8442	18.5009	24.8876	7.72814	25.7836	15.4561	21.0507	25.2452	26.6328	21.9464	33.6367	47.5423	50.265	57.7049	32.6323		58.5347				40.5844	43.7777	31.9308	1.42477
P26038	Moesin	MSN	P26038;V9HWC0	P26038;V9HWC0	MSN;HEL70	Moesin;Epididymis luminal protein 70	MOES_HUMAN;V9HWC0_HUMAN	19	75.1899	39.8537	142.965	50.0299	62.864	58.6922	32.8172	97.7095	88.8962		68.4355	91.4018			59.7568	191.539	81.55	33.8094	36.213	57.221	53.062	42.461	43.9182	73.6783	42.1678	37.7933	49.9793	80.3276	76.4329		74.2146	41.5385			65.4882	77.4077		78.2459	71.1399	57.5055	1.41813
A0A5F9UY30	Trans-Golgi network integral membrane protein 2	TGOLN2	A0A5F9UY30;A0A5H1ZRP2;O43493	A0A5F9UY30;A0A5H1ZRP2;O43493	TGOLN2	Trans-Golgi network integral membrane protein 2	A0A5F9UY30_HUMAN;A0A5H1ZRP2_HUMAN;TGON2_HUMAN	4	26.0622	18.4884	27.8723	16.049	18.2869	14.1588	17.7288	39.2842	13.2261				23.1475			28.4466	22.0683	26.2666	8.58303	14.6486		14.0515		11.2535		14.0441	15.3481	18.0749			17.1079		27.8793	12.3852		9.36897		14.1026	16.1461	15.6615	1.40908
B3KQF4	Metalloproteinase inhibitor 1		B3KQF4;P01033;Q5H9A7;Q6FGX5	B3KQF4;P01033;Q5H9A7;Q6FGX5	;TIMP1;TIMP1;TIMP1	Metalloproteinase inhibitor 1	B3KQF4_HUMAN;TIMP1_HUMAN;Q5H9A7_HUMAN;Q6FGX5_HUMAN	6	232.103	205.079	239.082	202.813	147.276	174.008	167.456	376.051	126.992	79.8018	59.7992	115.397	150.978	105.671	88.149	159.533	164.387	169.608	179.929	168.505	238.931	190.117	122.871	109.854	114.039	162.011	227.433	130.315	79.2369	62.9077	106.95	57.7618	43.807	59.3343	84.3101	63.2152	66.1647	81.9793	78.7091	118.09	1.39204
A0A7P0TAE1	Endoplasmin	HSP90B1	A0A7P0TAE1;A0A7P0TAT8;H0YIV0;P14625;Q5CAQ5;V9HWP2	A0A7P0TAE1;A0A7P0TAT8;H0YIV0;P14625;Q5CAQ5;V9HWP2	HSP90B1;HSP90B1;HSP90B1;HSP90B1;TRA1;HEL-S-125m	Endoplasmin;Endoplasmin;Endoplasmin;Endoplasmin;Epididymis secretory sperm binding protein;Epididymis luminal protein 35	A0A7P0TAE1_HUMAN;A0A7P0TAT8_HUMAN;H0YIV0_HUMAN;ENPL_HUMAN;Q5CAQ5_HUMAN;V9HWP2_HUMAN	19	87.5978	48.0199	168.655	127.964	124.704	112.49	99.7207	97.6345	154.507	66.0983	67.9993	162.5	139.867		72.9368	188.843	114.636	54.0459	37.6552	35.6515	116.509	129.422		49.7345	58.3623	85.1241	72.6798	139.985	121.484		112.528	96.3719				56.4713	100.267	70.0257		83.5198	1.37256
A0A0S2Z4F1	EGF containing fibulin-like extracellular matrix protein 1 isoform 1 (Fragment)	EFEMP1	A0A0S2Z4F1;A8KAJ3;B2R6M6;Q12805	A0A0S2Z4F1;A8KAJ3;B2R6M6;Q12805	EFEMP1;;;EFEMP1	EGF containing fibulin-like extracellular matrix protein 1 isoform 1 (Fragment);cDNA FLJ77823, highly similar to Homo sapiens EGF-containing fibulin-like extracellular matrix protein 1, transcript variant 3, mRNA;cDNA, FLJ93024, highly similar to Homo sapiens EGF-containing fibulin-like extracellular matrix protein 1 (EFEMP1), transcript variant 1, mRNA;EGF-containing fibulin-like extracellular m…	A0A0S2Z4F1_HUMAN;A8KAJ3_HUMAN;B2R6M6_HUMAN;FBLN3_HUMAN	15	187.665	185.168	227.962	205.155	129.805	167.332	193.626	185.914	216.132	171.608	196.122	184.024	179.112	219.526	192.188	239.758	192.569	144.657	120.887	158.176	162.993	131.794	126.702	119.889	154.292	163.231	126.641	224.047	127.11	121.862	114.298	171.202	128.522	126.356	160.892	88.088	196.533	132.954	163.389	143.842	1.33875
C9JHR8	Scavenger receptor cysteine-rich type 1 protein M130	CD163	C9JHR8;F5GZZ9;Q86VB7	C9JHR8;F5GZZ9;Q86VB7	CD163	Scavenger receptor cysteine-rich type 1 protein M130	C9JHR8_HUMAN;F5GZZ9_HUMAN;C163A_HUMAN	23	113.649	63.4364	83.795	68.4766	55.8174	80.8507	67.8622	103.329	121.93	64.1178	50.1374	74.9175	37.4128	68.3188	68.6762	77.2642	74.9994	76.3212	36.3925	48.6719	101.776	75.722	78.3017	52.0851	56.4774	89.3085	76.768	59.4526	47.2896	37.2714	33.4371	49.165	35.4527	46.0636	46.9044	49.1093	70.3415	39.4213	40.8323	56.6621	1.32363
P19320	Vascular cell adhesion protein 1	VCAM1	P19320;Q53FL7	P19320;Q53FL7	VCAM1;	Vascular cell adhesion protein 1;Vascular cell adhesion molecule 1 isoform a variant (Fragment)	VCAM1_HUMAN;Q53FL7_HUMAN	25	120.713	104.549	128.904	112.234	69.7146	74.9282	115.584	114.265	197.433	97.4942	100.525	183.375	149.989	148.79	113.964	222.109	128.411	110.339	74.6074	80.5819	135.992	101.079	92.2378	83.5935	69.124	141.064	95.5555	167.944	90.2862	102.177	79.2678	94.1813	76.7688	118.747	94.7221	91.9888	115.33	113.922	90.0811	100.89	1.27277
D3DSM4	Collagen, type XVIII, alpha 1, isoform CRA_d	COL18A1	D3DSM4;D3DSM5;P39060	D3DSM4;D3DSM5;P39060	COL18A1	Collagen, type XVIII, alpha 1, isoform CRA_d;Collagen, type XVIII, alpha 1, isoform CRA_b;Collagen alpha-1(XVIII) chain	D3DSM4_HUMAN;D3DSM5_HUMAN;COIA1_HUMAN	6	179.035	167.242	209.493	198.211	157.554	183.143	134.941	272.377	214.531	186.54	155.797	262.118	156.384	73.3228	143.259	293.255	186.7	153.484	167.337	160.715	79.1198	160.507	141.979	143.378	151.758	104.05	225.277	249.721	143.123	147.051	149.636	192.686	137.515	127.099	108.294	154.847	188.152	188.988	130.439	154.78	1.20623
A0A024R3E3	Apolipoprotein A-I, isoform CRA_a	APOA1	A0A024R3E3;P02647	A0A024R3E3;P02647	APOA1	Apolipoprotein A-I, isoform CRA_a;Apolipoprotein A-I	A0A024R3E3_HUMAN;APOA1_HUMAN	21	2907.27	5274.54	4105.78	5057.5	5939.33	6696.17	6896.5	3653.07	6062.17	8167.03	7026.94	6037.78	6951.62	6791.02	6404.96	7524.34	5968.5	7492.89	8093.45	7181.84	10453.7	6365.93	8031.33	8512.94	6619.83	6761.76	4004.87	7826.27	6553.38	6765.43	6591.47	8313.09	6974.28	7519.91	6818.79	7813.93	6025.46	7876.5	6519.79	7232.58	0.825224
A0A024CIM4	Carboxylic ester hydrolase		A0A024CIM4;D3DNN4;P06276	A0A024CIM4;D3DNN4;P06276	;BCHE;BCHE	Carboxylic ester hydrolase;Carboxylic ester hydrolase;Cholinesterase	A0A024CIM4_HUMAN;D3DNN4_HUMAN;CHLE_HUMAN	16	163.295	280.321	273.811	258.288	387.887	245.894	295.701	160.498	69.1729	173.54	140.366	134.87	134.495	168.607	156.04	129.108	198.243	252.783	349.823	348.306	341.639	284.841	380.413	325.223	288.93	234.542	287.333	107.424	195.015	277.496	243.32	165.427	260.462	261.101	203.434	211.233	181.421	202.654	196.297	254.505	0.778936
P27169	Serum paraoxonase/arylesterase 1	PON1	P27169	P27169	PON1	Serum paraoxonase/arylesterase 1	PON1_HUMAN	9	902.419	2058.89	1920.29	1912.1	2668.51	1695.65	2361.33	870.752	1360.42	5160.84	3627.46	2187.97	1855.04	2714.23	2536.57	1380.19	2200.79	1989.04	2540.4	1838.2	1877.43	2622.27	2408.05	2623.76	2630.81	3788.36	1601.48	3882.63	2402.06	3190.56	4105.28	3933.79	2141.08	3277.28	2552.93	4880.66	2609.6	2540.98	2793.65	2828.65	0.778037
A0A087WTK0	Protein-tyrosine-phosphatase	PTPRJ	A0A087WTK0;A0A087WVC6;Q12913	A0A087WTK0;A0A087WVC6;Q12913	PTPRJ	Protein-tyrosine-phosphatase;Protein-tyrosine-phosphatase;Receptor-type tyrosine-protein phosphatase eta	A0A087WTK0_HUMAN;A0A087WVC6_HUMAN;PTPRJ_HUMAN	6	43.2537	49.0503	45.2664	49.5716	48.4738	95.4936	63.2849	96.5232		106.314	114.672	106.116	82.6901	104.539	135.252	47.9227	79.2282	78.4731	100.975	109.387	85.5379	67.139	120.254	113.461	143.803	78.5935	150.061		124.985	152.602	105.454	84.5691	117.795	57.4064	95.0282	110.569	101.71	79.7358	79.0503	102.695	0.771493
A0A0S2Z3D5	Apolipoprotein E isoform 1 (Fragment)	APOE	A0A0S2Z3D5;P02649	A0A0S2Z3D5;P02649	APOE	Apolipoprotein E isoform 1 (Fragment);Apolipoprotein E	A0A0S2Z3D5_HUMAN;APOE_HUMAN	17	999.08	1271.06	1333.26	1980.15	1321	2129.79	1944.4	940.936	1305.93	1992.37	1010.85	1188.78	1037.63	617.227	1033.2	599.753	1294.09	3074.21	1634.08	2255.97	2670.56	1868.35	1440.57	2505.11	2532.68	1436.38	1802.97	1128.04	815.826	1152.52	774.573	1615.51	2199.02	868.02	1610.04	1215.82	964.425	1473.93	2115.16	1688.81	0.766274
A0A0R7FJH5	Coagulation factor XII	F12	A0A0R7FJH5;A0A346D5N4;Q8IZZ5	A0A0R7FJH5;A0A346D5N4;Q8IZZ5	F12;F12;	Coagulation factor XII;Coagulation factor XII;Coagulation factor XII-Mie	A0A0R7FJH5_HUMAN;A0A346D5N4_HUMAN;Q8IZZ5_HUMAN	22	536.832	867.933	405.345	832.656	504.719	417.705	524.171	329.966	266.024	589.079	280.522	323.878	229.279	366.217	328.872	717.946	470.071	544.806	814.978	954.521	384.766	801.326	720.447	898.681	836.926	733.48	912.044	493.95	382.209	717.81	647.214	479.162	678.805	380.864	559.324	374.763	551.047	417.971	340.359	619.339	0.758989
A0A7I2V2R5	Dipeptidyl peptidase 4	DPP4	A0A7I2V2R5;A0A7I2V2X8;P27487	A0A7I2V2R5;A0A7I2V2X8;P27487	DPP4	Dipeptidyl peptidase 4	A0A7I2V2R5_HUMAN;A0A7I2V2X8_HUMAN;DPP4_HUMAN	18	48.9515	67.8631	45.6391	41.1038	44.8932	65.5758	69.6191	26.5048		70.3767			89.3671			71.2014	58.2814	85.305	64.3163	49.0177	109.873	70.7905	108.265	88.2973	86.9875	68.102	117.34	51.079	122.346	70.1163	95.0882	50.7764		65.8625	58.9657	62.4428	67.2112	45.6351		76.8909	0.757976
A8K1K1	cDNA FLJ76342, highly similar to Homo sapiens carnosine dipeptidase 1 (metallopeptidase M20 family)(CNDP1), mRNA		A8K1K1;Q96KN2	A8K1K1;Q96KN2	;CNDP1	cDNA FLJ76342, highly similar to Homo sapiens carnosine dipeptidase 1 (metallopeptidase M20 family)(CNDP1), mRNA;Beta-Ala-His dipeptidase	A8K1K1_HUMAN;CNDP1_HUMAN	17	262.812	472.862	232.087	322.585	634.033	337.451	459.334	312.292	195.3	410.802	219.033	260.81	91.875	212.088	260.961	189.693	304.626	434.423	549.927	664.972	419.516	191.523	349.597	504.533	448.563	393.547	580.055	172.052	391.278	483.883	436.128	264.323	421.768	283.414	377.622	363.488	302.631	475.72	397.549	404.841	0.752458
A0A140T8Y3	Tenascin-X	TNXB	A0A140T8Y3;A0A140T8Z8;A0A140T902;A0A140T9C0;A0A140TA33;A0A140TA41;A0A140TA52;A0A3B3ISX9;P22105	A0A140T8Y3;A0A140T8Z8;A0A140T902;A0A140T9C0;A0A140TA33;A0A140TA41;A0A140TA52;A0A3B3ISX9;P22105	TNXB	Tenascin-X;Tenascin-X (Fragment);Tenascin-X;Tenascin-X;Tenascin-X;Tenascin-X;Tenascin-X;Tenascin-X;Tenascin-X	A0A140T8Y3_HUMAN;A0A140T8Z8_HUMAN;A0A140T902_HUMAN;A0A140T9C0_HUMAN;A0A140TA33_HUMAN;A0A140TA41_HUMAN;A0A140TA52_HUMAN;A0A3B3ISX9_HUMAN;TENX_HUMAN	43	75.5661	73.0726	79.4813	54.3785	73.3681	82.4938	103.995	56.708	54.9228	112.544	82.3074	82.12	74.9317	87.5645	95.7564	172.603	85.1133	91.0163	110.414	110.911	87.5051	91.7395	98.408	91.447	170.137	79.6535	101.963	113.296	147.365	116.922	149.092	89.2041	98.7694	103.279	119.745	208.041	88.2438	130.605	101.233	113.59	0.7493
A6XND0	Insulin-like growth factor-binding protein 3	IGFBP3	A6XND0;A6XND1;P17936	A6XND0;A6XND1;P17936	IGFBP3	Insulin-like growth factor-binding protein 3	A6XND0_HUMAN;A6XND1_HUMAN;IBP3_HUMAN	15	233.346	490.079	286.062	445.414	472.813	426.659	442.765	210.822	99.8814	269.867	218.382	227.027	74.0714	185.876	238.4	147.721	279.324	629.484	520.423	470.703	362.761	341.168	376.584	455.199	550.725	386.922	532.095	198.463	305.361	296.346	303.017	218.518	354.263	415.493	341.807	350.252	325.289	309.333	288.765	378.771	0.737448
Q76LX8	A disintegrin and metalloproteinase with thrombospondin motifs 13	ADAMTS13	Q76LX8	Q76LX8	ADAMTS13	A disintegrin and metalloproteinase with thrombospondin motifs 13	ATS13_HUMAN	27	58.3927	90.4751	53.0884	80.962	96.1498	50.6025	88.0923	66.874	69.9196	88.5914	86.6426	54.0278	61.2208	46.7038	93.5431	78.3325	72.7262	98.261	82.9561	89.3852	87.5627	80.2327	76.9241	109.473	107.364	83.4087	86.2087	67.8376	104.707	129.748	116.826	70.7909	125.586	133.602	117.533	104.93	71.6178	132.498	107.335	99.3084	0.732326
A0A1S5UZ16	Target of Nesh-SH3	ABI3BP	A0A1S5UZ16;B4DSV9;D3YTG3;H0Y897;H7C556;Q7Z7G0	A0A1S5UZ16;B4DSV9;D3YTG3;H0Y897;H7C556;Q7Z7G0	ABI3BP;;ABI3BP;ABI3BP;ABI3BP;ABI3BP	Target of Nesh-SH3;cDNA FLJ56632, moderately similar to Target of Nesh-SH3;Target of Nesh-SH3;Target of Nesh-SH3 (Fragment);Target of Nesh-SH3;Target of Nesh-SH3	A0A1S5UZ16_HUMAN;B4DSV9_HUMAN;D3YTG3_HUMAN;H0Y897_HUMAN;H7C556_HUMAN;TARSH_HUMAN	9	91.4173	84.7643	94.1223	90.31	69.7727	66.5874	106.137	64.9585		88.7915		83.9651	48.2036	150.513	98.5938	20.4774	82.7581	133.273	151.037	121.437	107.519	135.914	111.291	167.104	112.056	172.187	128.365	145.873	123.563	128.298	34.6899	66.6016	114.498	98.7774		81.3348	85.7665	58.9369	100.547	113.289	0.730505
Q9UHG3	Prenylcysteine oxidase 1	PCYOX1	Q9UHG3	Q9UHG3	PCYOX1	Prenylcysteine oxidase 1	PCYOX_HUMAN	15		81.6581	103.699	114.037	148.34	110.927	146.282	60.7727	60.7307	142.339	86.4154	139.778	156.328	158.989	124.445	121.725	117.098	146.638	97.5222	126.004	117.932	137.772	125.784	143.26	187.125	143.063	145.017	137.081	140.923	159.376	231.871	143.241	171.443	280.526	180.261	211.882	143.698	214.382	146.825	160.529	0.729451
P03951	Coagulation factor XI	F11	P03951	P03951	F11	Coagulation factor XI	FA11_HUMAN	21	121.173	191.525	92.7067	140.764	165.482	149.042	161.459	98.0388	159.528	191.177	179.872	155.171	179.444	148.943	197.101	161.165	155.787	184.213	188.779	213.76	156.413	151.134	152.701	181.788	205.31	146.626	191.758	185.962	269.317	258.764	309.986	184.353	253.865	299.295	288.704	251.054	213.092	308.7	185.765	217.334	0.71681
A0A024R1G8	Apolipoprotein L, 1, isoform CRA_b	APOL1	A0A024R1G8;A0A024R1Q4;O14791	A0A024R1G8;A0A024R1Q4;O14791	APOL1	Apolipoprotein L, 1, isoform CRA_b;Apolipoprotein L, 1, isoform CRA_c;Apolipoprotein L1	A0A024R1G8_HUMAN;A0A024R1Q4_HUMAN;APOL1_HUMAN	9	92.3915	340.051	179.915	298.54	273.266	214.334	261.499	295.877	309.543	664.1	345.07	397.228	361.138	410.911	463.404	321.82	326.818	263.877	262.537	253.624	404.544	180.562	305.186	214.469	401.301	191.354	325.462	368.25	608.364	679.429	685.275	449.716	722.227	823.934	644.849	707.634	678.485	514.464	813.003	477.207	0.684856
P09172	Dopamine beta-hydroxylase	DBH	P09172	P09172	DBH	Dopamine beta-hydroxylase	DOPO_HUMAN	15	78.5449	152.581	38.6851	86.3757	107.317	97.1552	168.697	203.565	60.3885	56.2085	47.2408	97.7317	55.1348	69.8477	104.639	188.53	100.79	53.33	62.4644	97.9219	390.682	49.7245	193.924	92.1972	93.2958	265.943	288.44	104.698	111.198	181.676	129.03	134.523	151.125	102.708	174.529	249.837	77.8092	222.697	175.458	154.691	0.651556
P24593	Insulin-like growth factor-binding protein 5	IGFBP5	P24593	P24593	IGFBP5	Insulin-like growth factor-binding protein 5	IBP5_HUMAN	7		53.0721	20.117	57.4238	60.8251	74.3397	73.653	54.3371	25.6228	30.6631	51.8281	48.0571		58.7975	45.7725	44.6318	49.9386	71.5156	53.282	54.1485	21.4771		57.3748	58.1204	28.9799	99.6172	40.2385		90.6352	133.981	52.8947	56.6146	121.68	39.9702	112.148	176.466	62.9238	115.576	90.8291	76.9237	0.649197
B7Z9A0	Actin-depolymerizing factor		B7Z9A0	B7Z9A0		Actin-depolymerizing factor	B7Z9A0_HUMAN	1	57.4139	100.25	4.81094	177.035	130.946	93.4721	157.73				87.8692			137.136	181.515	171.484	118.151	157.152	121.473	198.335	86.7709	107.442	139.799	144.903	178.755	194.233	80.5004	276.628			238.209		137.159	313.466	252.827		211.122	311.818		185.329	0.637521
O43866	CD5 antigen-like	CD5L	O43866	O43866	CD5L	CD5 antigen-like	CD5L_HUMAN	13	640.555	330.77	468.125	962.057	561.983	667.486	490.119	550.521	547.544	845.502	741.797	512.524	736.691	670.856	1138.68	886.563	671.986	653.696	488.087	478.182	557.728	284.513	1091.34	547.996	574.658	511.449	438.451	1979.11	2267.7	1147.2	684.535	820.641	1037.26	2075.82	1411.79	1921.49	1387.92	724.056	2410.51	1067.92	0.62925
B2RBF5	cDNA, FLJ95483, highly similar to Homo sapiens chitobiase, di-N-acetyl- (CTBS), mRNA		B2RBF5;B4DQ98;Q01459	B2RBF5;B4DQ98;Q01459	;;CTBS	cDNA, FLJ95483, highly similar to Homo sapiens chitobiase, di-N-acetyl- (CTBS), mRNA;cDNA FLJ55135, highly similar to Di-N-acetylchitobiase;Di-N-acetylchitobiase	B2RBF5_HUMAN;B4DQ98_HUMAN;DIAC_HUMAN	8	98.3244	52.7083	85.8089	61.9356	50.6863	40.6635	86.5176	71.4156		40.6851	21.4786		26.6121	51.4581	23.6626	46.6357	54.1852	127.057	178.755	154.766	115.783	116.471	97.5696	136.309	101.811	159.072	167.061	95.877	33.4075	40.8478	35.6231	6.28884	159.411	70.524	37.7945	26.4551	72.7245	42.2006	35.3706	91.4172	0.592724
O95497	Pantetheinase	VNN1	O95497	O95497	VNN1	Pantetheinase	VNN1_HUMAN	10	26.9057	46.0165		20.2817	71.8754	63.051	14.4477	47.5806	35.7187		45.894	50.689	62.0699	53.1905	45.6224	44.3069	44.8321	72.3682	31.159	136.193	40.8709	59.9167	60.2432	155.674	87.0896	55.8545	185.722	43.3033	65.7861	70.0262	111.61	61.1436	130.013	25.225	60.6703	58.4073	51.1958	35.4509		76.0915	0.589187
B3KXX0	cDNA FLJ46242 fis, clone TESTI4018506, highly similar to Syntaxin-binding protein 5		B3KXX0;H0Y332;Q14DD4;Q3LIE1;Q5JRH0;Q5T5C0	B3KXX0;H0Y332;Q14DD4;Q3LIE1;Q5JRH0;Q5T5C0	;STXBP5;STXBP5;Nbla04300;STXBP5;STXBP5	cDNA FLJ46242 fis, clone TESTI4018506, highly similar to Syntaxin-binding protein 5;Syntaxin-binding protein 5 (Fragment);Syntaxin binding protein 5 (Tomosyn);Uncharacterized protein Nbla04300 (Fragment);Syntaxin-binding protein 5 (Fragment);Syntaxin-binding protein 5	B3KXX0_HUMAN;H0Y332_HUMAN;Q14DD4_HUMAN;Q3LIE1_HUMAN;Q5JRH0_HUMAN;STXB5_HUMAN	1	115.707	78.9615	110.161		150.886	116.062	65.0435	9.63761	36.6721		162.753	226.852	107.893	100.616	143.696	163.232	113.441	84.7713		132.062	354.895	190.593	254.32	251.477	105.127		119.746	82.7527	200.63	312.76		190.788		265.21	303.553	166.932	130.636	270.14	252.55	203.83	0.556546
A0A0X9T7T4	MS-D3 heavy chain variable region (Fragment)		A0A0X9T7T4	A0A0X9T7T4		MS-D3 heavy chain variable region (Fragment)	A0A0X9T7T4_HUMAN	1				149.954				218.649	2744.51	2129.66	2159.26	1790.85	1706.58	2080	1982.7	1148	1611.02											2861.3	2132.41	2967.46	2228.53	3050.3	2593.34	3536.08	3265.66	3948.84	2520.44	2995.79	3446.78	2962.24	0.54385
A0A024RAB6	Heparan sulfate proteoglycan 2 (Perlecan), isoform CRA_b	HSPG2	A0A024RAB6;P98160	A0A024RAB6;P98160	HSPG2	Heparan sulfate proteoglycan 2 (Perlecan), isoform CRA_b;Basement membrane-specific heparan sulfate proteoglycan core protein	A0A024RAB6_HUMAN;PGBM_HUMAN	51	62.0838	84.0355	69.4357	72.7509	66.8929	54.9077	62.8227	57.1049	81.303	61.0981	56.5782	59.5564	82.0128	75.9897	76.9993	76.9099	68.7801	67.3725	63.7725	66.1273	57.9996	68.2273	51.0663	58.8601	53.2096	71.801	51.4389	62.049	59.636	64.6159	61.397	56.8931	49.7976	69.4278	68.1687	64.7546	67.532	54.9232	68.2916	61.6983	1.11478
B2R888	Monocyte differentiation antigen CD14		B2R888;F1C4A7;P08571	B2R888;F1C4A7;P08571	;CD14;CD14	Monocyte differentiation antigen CD14	B2R888_HUMAN;F1C4A7_HUMAN;CD14_HUMAN	10	281.736	432.348	354.199	284.127	280.225	300.822	315.708	431.748	499.863	320.719	246.185	382.958	359.275	333.638	372.131	300.542	343.514	389.842	281.701	288.642	346.278	270.221	305.106	244.924	242.432	270.331	269.872	328.581	275.796	244.017	233.801	299.21	283.861	376.281	352.044	258.725	400.05	305.518	309.406	298.938	1.14911
B7Z550	Complement component 8 subunit beta	C8B	B7Z550;B7Z555;P07358	B7Z550;B7Z555;P07358	C8B;;C8B	Complement component 8 subunit beta;Complement component 8 subunit beta;Complement component C8 beta chain	B7Z550_HUMAN;B7Z555_HUMAN;CO8B_HUMAN	25	375.892	386.768	375.104	386.097	458.109	407.826	426.52	278.778	254.857	344.941	182.523	285.343	367.427	312.581	374.039	342.273	347.442	368.699	432.601	479.64	273.786	340.24	390.412	349.824	602.176	460.682	519.409	355.322	483.646	424.48	339.236	325.027	395.062	380.279	339.196	385.099	396.084	396.818	316.899	397.937	0.873108
H0YAC1	Plasma kallikrein (Fragment)	KLKB1	H0YAC1;P03952	H0YAC1;P03952	KLKB1	Plasma kallikrein (Fragment);Plasma kallikrein	H0YAC1_HUMAN;KLKB1_HUMAN	26	532.074	877.797	572.755	568.83	721.452	813.974	716.252	594.879	536.559	580.436	477.961	437.508	493.509	476.546	598.585	476.083	592.2	905.803	619.783	681.937	834.749	467.953	531.398	498.433	786.833	494.351	842.016	469.653	766.306	768.069	895.943	560.578	824.469	673.689	676.958	816.112	565.587	707.801	674.386	684.673	0.864938
P09871	Complement C1s subcomponent	C1S	P09871	P09871	C1S	Complement C1s subcomponent	C1S_HUMAN	24	929.287	1135.33	783.366	1054.16	870.792	778.222	1167.62	936.407	489.772	738.901	640.49	755.645	693.72	453.186	514.047	610.258	784.45	1025.76	1040.63	1142.2	1030.53	1180.94	1022.06	927.546	1197.51	1096.25	1069.01	744.374	785.7	802.598	957.505	782.212	865.447	856.625	788.458	655.011	949.922	877.374	820.539	937.191	0.837023
A0A024QZN4	Metavinculin	VCL	A0A024QZN4;A0A384NYN5;P18206;V9HWK2	A0A024QZN4;A0A384NYN5;P18206;V9HWK2	VCL;;VCL;HEL114	Metavinculin;Metavinculin;Vinculin;Metavinculin	A0A024QZN4_HUMAN;A0A384NYN5_HUMAN;VINC_HUMAN;V9HWK2_HUMAN	42	83.8462	59.55	54.4909	45.5738	32.2428	137.815	32.8089	58.2966	203.693	46.6498	161.996	133.289	51.5345	93.4931	63.3764	572.877	114.471	65.7465	135.018	54.5764	76.0296	22.4416		22.1432	34.6624	48.6971	29.5822	172.535	53.2943	56.639	45.0218	48.2008	49.3142	63.5196	73.1434	41.0523	42.2214	42.7698	60.6292	58.9161	1.94295
A0A024QZQ2	Prosaposin (Variant Gaucher disease and variant metachromatic leukodystrophy), isoform CRA_b	PSAP	A0A024QZQ2;B4DEK5;C9JIZ6;P07602;Q53FJ5;Q59EN5	A0A024QZQ2;B4DEK5;C9JIZ6;P07602;Q53FJ5;Q59EN5	PSAP;;PSAP;PSAP;;	Prosaposin (Variant Gaucher disease and variant metachromatic leukodystrophy), isoform CRA_b;cDNA FLJ54596, highly similar to Proactivator polypeptide;Prosaposin;Prosaposin;Prosaposin (Variant Gaucher disease and variant metachromatic leukodystrophy) variant (Fragment);Prosaposin variant (Fragment)	A0A024QZQ2_HUMAN;B4DEK5_HUMAN;C9JIZ6_HUMAN;SAP_HUMAN;Q53FJ5_HUMAN;Q59EN5_HUMAN	6	97.3838		142.573	116.505	111.936	113.302	95.1235	162.255	178.647	302.436	181.946	158.145	255.823	347.507	303.434	366.285	195.553		97.4818	104.336	376.56	120.825	202.875	132.906		100.703	145.588	258.922	168.773	293.502	258.614	298.627	236.47	248.707	270.726	274.705	271.793	399.454	216.163	223.887	0.873448
A0A024R035	Complement component C9	C9	A0A024R035;P02748	A0A024R035;P02748	C9	Complement component C9	A0A024R035_HUMAN;CO9_HUMAN	26	2436.86	1751.93	1876.01	1455.72	1780.2	1829.89	1396.36	921.588	908.412	598.441	647.221	1047.84	1255.51	939.086	769.688	936.723	1284.47	1164.44	958.617	1481.2	1120.57	1576.18	2298.07	979.303	1732.37	1543.41	1360.07	796.181	984.976	634.972	659.483	791.426	476.73	708.839	501.146	618.129	1163.71	591.834	686.109	1037.63	1.23789
A0A024R0T8	Apolipoprotein C-I, isoform CRA_a	APOC1	A0A024R0T8;K7ERI9;P02654	A0A024R0T8;K7ERI9;P02654	APOC1	Apolipoprotein C-I, isoform CRA_a;Apolipoprotein C-I (Fragment);Apolipoprotein C-I	A0A024R0T8_HUMAN;K7ERI9_HUMAN;APOC1_HUMAN	3	122.985	37.1741	363.82	287.15	435.498	738.638	98.0484	139.752	335.475	405.745	438.068	340.613	513.756	266.004	260.474	639.2	338.9	153.223	103.329	154.046	3692.39	68.6848	1760.37	220.525	145.224	100.741	181.961	527.124	836.544	703.174	726.98	627.206	740.176	497.62	419.916	385.344	319.143	977.451	344.151	622.06	0.544802
A0A024R104	Contactin 1, isoform CRA_a	CNTN1	A0A024R104;Q12860	A0A024R104;Q12860	CNTN1	Contactin 1, isoform CRA_a;Contactin-1	A0A024R104_HUMAN;CNTN1_HUMAN	16	67.9795	107.304	73.3037	84.1254	90.43	85.6662	91.8553	43.6909	25.984	60.0356	49.9126	59.1982	54.2471	106.715	90.6729	77.5728	73.0433	83.4117	60.641	97.7791	95.8503	89.2787	100.635	80.2495	67.478	66.6206	66.6146	56.113	154.857	68.287	51.2895	61.3747	75.7971	103.83	56.5266	170.004	72.0064	74.8112	45.9888	81.7929	0.893027
A0A024R145	Fructose-bisphosphate aldolase	ALDOB	A0A024R145;A0A3B3IS80;P05062	A0A024R145;A0A3B3IS80;P05062	ALDOB	Fructose-bisphosphate aldolase;Fructose-bisphosphate aldolase;Fructose-bisphosphate aldolase B	A0A024R145_HUMAN;A0A3B3IS80_HUMAN;ALDOB_HUMAN	12	93.9745	26.0741	67.1743	69.0699	122.992	123.771	203.633	210.504		86.1767	37.9867	36.1082	42.555		52.4761	612.508	127.5	104.6	238.741	111.174	954.093	134.031	234.408	59.3865	101.844	197.714	364.975		102.922	149.009	51.8032	97.1568	85.1216	55.0597	51.5061	83.861	75.1906		53.6168	165.311	0.771277
A0A024R1U8	Insulin-like growth factor-binding protein 4	IGFBP4	A0A024R1U8;P22692	A0A024R1U8;P22692	IGFBP4	Insulin-like growth factor-binding protein 4	A0A024R1U8_HUMAN;IBP4_HUMAN	5	46.41	12.9012	45.0421	21.2475	195.502	63.67	84.0714	64.2707	112.812			138.471	81.5256	95.8487		179.68	87.8041	58.5431	50.5343	64.2505	59.5117	12.4746	34.9085	44.1922	139.53	44.7458	32.0668	58.0403				68.9853	75.543							57.1789	1.5356
A0A024R3I5	Melanoma cell adhesion molecule, isoform CRA_a	MCAM	A0A024R3I5;B2R642;B3KXZ9;P43121	A0A024R3I5;B2R642;B3KXZ9;P43121	MCAM;;;MCAM	Melanoma cell adhesion molecule, isoform CRA_a;cDNA, FLJ92775, highly similar to Homo sapiens melanoma cell adhesion molecule (MCAM), mRNA;cDNA FLJ46477 fis, clone THYMU3025118, highly similar to Cell surface glycoprotein MUC18;Cell surface glycoprotein MUC18	A0A024R3I5_HUMAN;B2R642_HUMAN;B3KXZ9_HUMAN;MUC18_HUMAN	10	154.621	57.2337	175.648	48.4614	77.1676	118.349	141.754	105.833	26.9717	75.0933	89.567		77.4887		35.6697	82.2848	90.4388	123.949	125.552	108.499	135.485	136.73	97.2908	108.364	74.1148	94.4649	90.6772		72.8444	49.7473	48.5162	67.8813	69.1261	130.967	33.4176	84.3115	45.9791	67.5154	54.3755	86.6575	1.04364
A0A024R694	Actinin, alpha 1, isoform CRA_a	ACTN1	A0A024R694;P12814	A0A024R694;P12814	ACTN1	Actinin, alpha 1, isoform CRA_a;Alpha-actinin-1	A0A024R694_HUMAN;ACTN1_HUMAN	36		36.544	14.6334	246.666		52.1085		27.7563	194.446		169.962	173.762	79.2597	61.0459	59.0747	613.691	144.079	109.847	39.0618	11.4234	35.4141		50.2792					133.465	33.7805	67.7653	263.169	39.5757	42.8181	27.551	69.1746				44.9433	69.162	2.08321
A0A024R6C0	Epididymal secretory protein E1	NPC2	A0A024R6C0;B4DV10;E7EMS2;G3V2V8;G3V3D1;G3V3E8;J3KMY5;P61916;Q53HV6	A0A024R6C0;B4DV10;E7EMS2;G3V2V8;G3V3D1;G3V3E8;J3KMY5;P61916;Q53HV6	NPC2;;NPC2;NPC2;NPC2;NPC2;NPC2;NPC2;	Epididymal secretory protein E1;Epididymal secretory protein E1;Epididymal secretory protein E1;Epididymal secretory protein E1 (Fragment);Epididymal secretory protein E1 (Fragment);Epididymal secretory protein E1;Epididymal secretory protein E1;NPC intracellular cholesterol transporter 2;Epididymal secretory protein E1 (Fragment)	A0A024R6C0_HUMAN;B4DV10_HUMAN;E7EMS2_HUMAN;G3V2V8_HUMAN;G3V3D1_HUMAN;G3V3E8_HUMAN;J3KMY5_HUMAN;NPC2_HUMAN;Q53HV6_HUMAN	2	62.1766	55.4432	46.5638	50.2124	30.8122	29.7878	47.2005	30.1339		57.8405	48.7238	38.461			65.1118	113.211	51.9753	42.9514	32.9249	30.7871	33.2348	32.9353		38.9497		69.0794	62.7863	55.2951			59.9891	59.1696	69.1205						60.5787	49.8309	1.04303
A0A024R6G3	Fibulin-5	FBLN5	A0A024R6G3;G3V4U0;Q9UBX5	A0A024R6G3;G3V4U0;Q9UBX5	FBLN5	Fibulin-5	A0A024R6G3_HUMAN;G3V4U0_HUMAN;FBLN5_HUMAN	4			33.36		45.6781			83.2918	267.932	191.582	166.335	345.262	294.682	143.935	239.729	260.946	188.43	17.1153										219.509	174.565	171.677	100.142	261.183	180.995	149.275	202.749	195.445	320.746	193.833	182.525	182.289	1.03369
A0A024R6I6	Serpin peptidase inhibitor, clade A (Alpha-1 antiproteinase, antitrypsin), member 10, isoform CRA_b	SERPINA10	A0A024R6I6;G3V2W1;Q9UK55	A0A024R6I6;G3V2W1;Q9UK55	SERPINA10	Serpin peptidase inhibitor, clade A (Alpha-1 antiproteinase, antitrypsin), member 10, isoform CRA_b;Protein Z-dependent protease inhibitor;Protein Z-dependent protease inhibitor	A0A024R6I6_HUMAN;G3V2W1_HUMAN;ZPI_HUMAN	15	405.419	486.173	442.931	461.77	471.626	470.138	393.97	507.566	253.369	272.789	225.688	362.105	261.475	275.424	410.752	228.77	370.623	260.507	342.24	311.698	385.951	303.812	264.462	347.059	591.738	303.06	460.019	288.34	305.362	181.591	329.503	282.509	380.183	485.948	316.924	478.404	333.743	440.672	214.191	345.814	1.07174
A0A024R6I9	Serpin peptidase inhibitor, clade A (Alpha-1 antiproteinase, antitrypsin), member 4, isoform CRA_a	SERPINA4	A0A024R6I9;B2R815;P29622	A0A024R6I9;B2R815;P29622	SERPINA4;;SERPINA4	Serpin peptidase inhibitor, clade A (Alpha-1 antiproteinase, antitrypsin), member 4, isoform CRA_a;cDNA, FLJ93695, highly similar to Homo sapiens serpin peptidase inhibitor, clade A (alpha-1 antiproteinase, antitrypsin), member 4 (SERPINA4), mRNA;Kallistatin	A0A024R6I9_HUMAN;B2R815_HUMAN;KAIN_HUMAN	20	816.089	610.151	1195.56	1207.27	1091.47	1184.92	1622.04	610.894	325.582	600.889	489.789	427.727	345.279	483.75	579.902	398.169	749.343	1381.62	1287.1	1388.43	1286.31	1271.69	1418.88	1517.23	1110.06	1198.49	1375.88	422.267	363.89	532.023	522.404	568.966	635.999	625.197	549.008	597.147	440.608	587.754	459.687	888.211	0.843654
A0A024R6K8	T1-TrpRS	WARS	A0A024R6K8;P23381	A0A024R6K8;P23381	WARS;WARS1	T1-TrpRS;Tryptophan--tRNA ligase, cytoplasmic	A0A024R6K8_HUMAN;SYWC_HUMAN	2	26.5676	31.0387		30.557		23.3832	32.504		20.6739		20.1761	41.8333		27.0669		22.2491	27.605	49.4628	23.2986		24.1556			49.3846		70.2227	26.87	56.4342	23.575			15.527			10.3294	6.76059			26.6262	31.8872	0.865707
A0A024R6N9	Serpin peptidase inhibitor, clade A (Alpha-1 antiproteinase, antitrypsin), member 5, isoform CRA_a	SERPINA5	A0A024R6N9;P05154	A0A024R6N9;P05154	SERPINA5	Serpin peptidase inhibitor, clade A (Alpha-1 antiproteinase, antitrypsin), member 5, isoform CRA_a;Plasma serine protease inhibitor	A0A024R6N9_HUMAN;IPSP_HUMAN	15	309.154	323.756	585.68	404.496	348.524	702.801	427.464	299.61	273.626	494.713	422.11	241.114	237.179	443.52	464.795	322.348	393.806	519.807	472.092	486.473	448.203	262.648	416.873	419.433	327.898	225.843	458.516	365.03	315.962	612.291	590.323	533.432	456.658	472.302	469.978	430.122	347.86	578.524	375.837	435.732	0.903779
A0A024R6P0	Serpin peptidase inhibitor, clade A (Alpha-1 antiproteinase, antitrypsin), member 3, isoform CRA_c	SERPINA3	A0A024R6P0;B3KS79;P01011	A0A024R6P0;B3KS79;P01011	SERPINA3;;SERPINA3	Serpin peptidase inhibitor, clade A (Alpha-1 antiproteinase, antitrypsin), member 3, isoform CRA_c;cDNA FLJ35730 fis, clone TESTI2003131, highly similar to ALPHA-1-ANTICHYMOTRYPSIN;Alpha-1-antichymotrypsin	A0A024R6P0_HUMAN;B3KS79_HUMAN;AACT_HUMAN	27	1409.32	922.71	918.299	783.672	823.924	690.757	887.299	3104.12	1349.72	935.795	878.892	717.126	1403.96	963.151	1059.63	855.181	1106.47	832.383	624.341	866.122	999.149	891.956	1116.27	847.623	966.995	1474.2	848.517	956.506	1053.98	931.179	983.576	962.337	820.613	1024.21	903.471	969.955	999.223	915.125	715.809	941.07	1.17576
A0A024R6R4	72 kDa gelatinase	MMP2	A0A024R6R4;P08253	A0A024R6R4;P08253	MMP2	72 kDa gelatinase;72 kDa type IV collagenase	A0A024R6R4_HUMAN;MMP2_HUMAN	16	35.4718	32.6423	40.7646	38.0105	37.7106	30.4015	31.5738	27.0588	41.0352	45.5945	42.7557	41.9436	48.4772	52.057	38.5706	42.566	39.1646	39.8607	28.7628	41.2058	30.8112	43.1719	27.6929	38.4932		31.9602	26.8566	39.1489	32.005	43.6075	49.5553	39.751	47.6438	54.8719	37.8219	31.7513	57.6178	38.8856	46.118	39.4092	0.993793
A0A024R884	Tenascin C (Hexabrachion), isoform CRA_a	TNC	A0A024R884;Q4LE33	A0A024R884;Q4LE33	TNC;TNC variant protein	Tenascin C (Hexabrachion), isoform CRA_a;TNC variant protein (Fragment)	A0A024R884_HUMAN;Q4LE33_HUMAN	27	36.5016	35.252	37.5059	51.8037	162.646	43.7321	48.1015	70.3393	107.477	51.1613	63.1154	41.3238	107.309	9.38792	66.6203	67.4515	62.483	40.6905	39.0068	47.2688	52.1824	66.3387	39.8867			63.5932	34.4316	87.1955	57.2777	50.9501	97.3826	47.4289		71.2775	23.2986	52.6071	82.929	26.4468	53.0787	54.3827	1.14895
A0A024R8B8	Chromosome 9 open reading frame 28, isoform CRA_a	C9orf28	A0A024R8B8;B7Z1P9;Q9H7N7;Q9H7P6	A0A024R8B8;B7Z1P9;Q9H7N7;Q9H7P6	C9orf28;;FLJ00031;MVB12B	Chromosome 9 open reading frame 28, isoform CRA_a;cDNA FLJ53722;FLJ00031 protein (Fragment);Multivesicular body subunit 12B	A0A024R8B8_HUMAN;B7Z1P9_HUMAN;Q9H7N7_HUMAN;MB12B_HUMAN	1	21585.9	22817.7	22058	21034	21734.9	19041.8	24127.8	22869	9408.29	21898.8	17420.7	18616.6	19993.4	14217.4	19159.5	21469.5	19840.8	24236.4	19886.4	23539.4	22976	24554	25585.5	25645.5	20944.3	24005.1	23172.4	19261.6	20276.9	22607.9	18785.8	17228.6	16229.9	16223	13692.8	13877.2	17996.8	18690.8	15469.6	20222.1	0.981146
A0A024R8G3	Glutathione-independent PGD synthase	PTGDS	A0A024R8G3;P41222	A0A024R8G3;P41222	PTGDS	Glutathione-independent PGD synthase;Prostaglandin-H2 D-isomerase	A0A024R8G3_HUMAN;PTGDS_HUMAN	2	1373.32	1279.88	1467.39	1428.67	1290.9	1019.37	1586.67	1656.29	290.759	316.853	358.329	354.939	449.988	415.69	154.764	401.972	865.361	1272.86	1602.12	1277.58	731.485	958.771	786.042	920.965	847.854	1217.66	1604.84	182.681	244.703	378.2	71.2419	429.925	418.896	368.006	301.047	129.069	252.663	347.313	270.644	664.298	1.30267
A0A024R8S5	Protein disulfide-isomerase	P4HB	A0A024R8S5;A0A7P0TA35;A0A7P0TA71;A0A7P0TB26;P07237	A0A024R8S5;A0A7P0TA35;A0A7P0TA71;A0A7P0TB26;P07237	P4HB	Protein disulfide-isomerase	A0A024R8S5_HUMAN;A0A7P0TA35_HUMAN;A0A7P0TA71_HUMAN;A0A7P0TB26_HUMAN;PDIA1_HUMAN	17	79.7354	78.0798	78.955	65.737	77.0783	87.5825	77.7423	78.8996	50.7219	28.7667	71.728	58.0645	30.4316	18.9744	45.5453	140.494	66.7835	69.864	98.5784	98.4098	75.2208	42.0355	70.8472	66.2615	103.519	64.7756	90.2153	54.9355	40.4167	48.9215	40.7309	28.2331	41.0342	41.2502	48.9445	43.7762	43.1922	23.0353	47.4309	58.2558	1.14638
A0A024R930	Proteoglycan 4, isoform CRA_a	PRG4	A0A024R930;Q92954	A0A024R930;Q92954	PRG4	Proteoglycan 4, isoform CRA_a;Proteoglycan 4	A0A024R930_HUMAN;PRG4_HUMAN	18	133.337	112.61	140.663	143.815	204.919	117.363	128.973	107.324	119.819	109.551	100.515	71.4367	100.301	107.84	131.884	79.8266	119.386	144.31	132.56	170.386	95.1736	112.925	114.886	131.217	179.416	82.0898	235.847	84.5207	102.957	160.198	179.915	108.191	181.919	123.905	134.295	105.115	105.053	97.9785	177.443	134.559	0.887238
A0A024R944	Antithrombin-III	SERPINC1	A0A024R944;A0A2S0BDD1;P01008	A0A024R944;A0A2S0BDD1;P01008	SERPINC1;ATIII-R2;SERPINC1	Antithrombin-III	A0A024R944_HUMAN;A0A2S0BDD1_HUMAN;ANT3_HUMAN	30	2287.54	2821.66	2399.36	2475.6	2296.34	2366.87	2662.6	3046.56	1100.16	1386.59	1325.1	1216.89	1354.1	1314.46	1441.29	1357.22	1928.27	2393.35	2559	2912.09	1906.77	2524.65	2537.05	2340.6	2319.35	2799.59	2246.16	1056.87	1469.59	1343.68	1553.67	1375.19	1129.88	1559.32	1167.43	1609.36	1367.97	1472.15	1235.92	1858.17	1.03773
A0A024R9J3	Collectin sub-family member 10 (C-type lectin), isoform CRA_a	COLEC10	A0A024R9J3;Q9Y6Z7	A0A024R9J3;Q9Y6Z7	COLEC10	Collectin sub-family member 10 (C-type lectin), isoform CRA_a;Collectin-10	A0A024R9J3_HUMAN;COL10_HUMAN	4		73.0645		40.5303	107.179	82.5194	111.114	112.375	99.8944	236.629	224.951	174.78	188.269	261.142	167.494	261.388	152.952	92.3487	49.7436	59.6165	94.7553	93.7023		115.659		97.7009	75.1325	224.704	278.199	814.086	323.877	94.8485	228.638	189.974	248.543	264.987	210.816	272.706	175.589	200.281	0.763687
A0A024RAA7	Adiponectin B	ADIB	A0A024RAA7;P02747	A0A024RAA7;P02747	ADIB;C1QC	Adiponectin B;Complement C1q subcomponent subunit C	A0A024RAA7_HUMAN;C1QC_HUMAN	6	548.947	573.584	448.815	773.188	370.241	371.531	393.391	257.844	1105.5	2101.54	1467.27	1197.01	1251.27	848.704	939.88	701.482	834.388	489.512	312.139	390.383	916.053	721.417	331.174	340.117	379.871	646.843	466.958	2188	1252.04	1081.66	1197.34	1999.63	1214.39	1112.59	1169.85	1417.22	2204.91	1683.8	1375.25	1040.51	0.801905
A0A024RAB9	Adiponectin A	ADIA	A0A024RAB9;A0A0A0MSV6;D6R934;P02746	A0A024RAB9;A0A0A0MSV6;D6R934;P02746	ADIA;C1QB;C1QB;C1QB	Adiponectin A;Complement C1q subcomponent subunit B (Fragment);Complement C1q subcomponent subunit B;Complement C1q subcomponent subunit B	A0A024RAB9_HUMAN;A0A0A0MSV6_HUMAN;D6R934_HUMAN;C1QB_HUMAN	5	142.365	178.747	90.8367	179.09	126.218	93.2887	133.325	74.8729	771.895	854.657	900.799	1048.16	756.24	824.724	820.422	509.159	469.05	186.9	100.314	107.405	220.181	203.606	82.0837	166.633	187.381	198.997	219.099	844.65	793.574	575.379	1003.02	848.195	700.703	813.685	943.054	680.516	1069.31	958.935	995.273	540.859	0.867231
A0A024RAG6	Complement C1q subcomponent subunit A	ADIC	A0A024RAG6;P02745	A0A024RAG6;P02745	ADIC;C1QA	Complement C1q subcomponent subunit A	A0A024RAG6_HUMAN;C1QA_HUMAN	2	692.771	363.117	577.955	789.354	450.73	496.837	400.226	170.735	2647.85	6019.36	3767.18	1375.74	1741.13	497.003	1841.91	1173.91	1437.86	442.368	302.421	419.735	1921.39	928.978	613.565	483.392	397.76	196.927	339.436	4677.07	1749.73	2948.17	2124.22	3669	2660.89	2949.85	2775.64	3563.41	3502.48	3920.25	4426.87	2046.07	0.702743
A0A024RAX0	Matrix Gla protein	MGP	A0A024RAX0;P08493	A0A024RAX0;P08493	MGP	Matrix Gla protein	A0A024RAX0_HUMAN;MGP_HUMAN	1	74.375	49.88	192.531	217.998		183.98	96.2624	125.562	170.031	84.626		196.905	123.615	207.568	202.25	248.64	155.302	135.297	87.3228		127.382	82.8702	67.7992			90.3001		173.068	150.408	102.869	137.481	329.666	221.504	123.926	175.291	115.718	194.816	191.268	119.193	145.899	1.06445
A0A024RC42	Cadherin-2	CDH2	A0A024RC42;P19022	A0A024RC42;P19022	CDH2	Cadherin-2	A0A024RC42_HUMAN;CADH2_HUMAN	9		36.151	44.5083	25.8916	124.239	108.185	113.608	60.8403		36.3786			49.7692	50.1137		65.888	65.0521		111.497		66.4946			71.3868	82.3579	44.3698	2.83076	89.8836		45.4109			92.9195	73.8894		106.431		16.9889		67.0384	0.970371
A0A024RC61	Aminopeptidase	ANPEP	A0A024RC61;P15144;Q59E93	A0A024RC61;P15144;Q59E93	ANPEP;ANPEP;	Aminopeptidase;Aminopeptidase N;Aminopeptidase (Fragment)	A0A024RC61_HUMAN;AMPN_HUMAN;Q59E93_HUMAN	22	129.149	141.386	125.904	120.886	114.678	119.558	135.954	124.269	49.4505	103.35	65.2368	71.6389	73.021	94.5951	88.7737	104.093	103.871	122.865	153.026	150.872	114.467	187.778	158.213	141.017	130.078	198.365	117.812	62.4901	98.3708	159.391	104.262	81.431	103.401	89.011	75.3888	162.353	91.0807	84.1379	61.0584	120.312	0.863349
A0A024RD39	Platelet-activating factor acetylhydrolase	PLA2G7	A0A024RD39	A0A024RD39	PLA2G7	Platelet-activating factor acetylhydrolase	A0A024RD39_HUMAN	11			72.8687	69.4292	69.7792	103.464	105.594			49.9587	44.9858		63.9138	135.13	52.8916		76.8015	110.111	102.148	116.3	46.1253	100.544		98.228	74.2079	47.2353	26.8013	58.7021	70.8433	56.4465			39.3644	53.4109	42.0585	78.7359		72.6393	40.3118	68.5674	1.12009
A0A024RDA6	Insulin-like growth factor binding protein 7, isoform CRA_a (Fragment)	IGFBP7	A0A024RDA6;Q16270	A0A024RDA6;Q16270	IGFBP7	Insulin-like growth factor binding protein 7, isoform CRA_a (Fragment);Insulin-like growth factor-binding protein 7	A0A024RDA6_HUMAN;IBP7_HUMAN	7	53.7787	30.5429	59.6507	64.4145	36.3359	38.6015	27.9075	87.6675	125.231	49.5019			64.4346	130.027	38.8251	51.3146	61.3024	58.8419	52.6712	62.3642	31.2247	34.4629	37.5955	64.5286	69.4225	28.436	68.0712	86.6543		76.9973		10.4038	71.4331		34.951					52.5372	1.16684
A0A024RDT4	Lymphocyte cytosolic protein 1 (L-plastin), isoform CRA_a	LCP1	A0A024RDT4;P13796;Q53FI1;V9HWJ7	A0A024RDT4;P13796;Q53FI1;V9HWJ7	LCP1;LCP1;;HEL-S-37	Lymphocyte cytosolic protein 1 (L-plastin), isoform CRA_a;Plastin-2;L-plastin variant (Fragment);Epididymis secretory protein Li 37	A0A024RDT4_HUMAN;PLSL_HUMAN;Q53FI1_HUMAN;V9HWJ7_HUMAN	21	259.737	224.76	216.882	258.096	184.313	189.049	186.788	157.011	225.268	239.326	157.878	226.195	215.759	246.464	185.435	190.193	210.197	258.091	187.464	258.735	208.6	221.875	224.788	271.245	188.265	214.201	166.292	179.423	284.979	300.014	336.843	118.574	158.534	243	225.837	270.572	238.516	233.217	293.593	231.03	0.909827
A0A024RDT5	Periostin, osteoblast specific factor, isoform CRA_a	POSTN	A0A024RDT5	A0A024RDT5	POSTN	Periostin, osteoblast specific factor, isoform CRA_a	A0A024RDT5_HUMAN	1		38.3565	95.6119	5.77359	20.76	30.2788	53.9462		84.9606		35.8091		47.2322			26.0196	43.8748	65.9088		36.0868	16.1778	43.0664	43.6991	56.9117		108.458	16.2317		37.3498			21.3354		15.7126	36.5335			32.2354	24.95	39.6184	1.10744
A0A075B6H9	Immunoglobulin lambda variable 4-69	IGLV4-69	A0A075B6H9;A2N2G8;Q5NV92	A0A075B6H9;A2N2G8;Q5NV92	IGLV4-69;VLC8;V5-6	Immunoglobulin lambda variable 4-69;VLC8 protein (Fragment);V5-6 protein (Fragment)	LV469_HUMAN;A2N2G8_HUMAN;Q5NV92_HUMAN	1	47.5492		165.489	29.0498			133.479	295.659	2790.29	986.313	2249.03	2760.51	1525.91	5257.94	2306.35	1406.26	1534.91	210.17	139.225		106.707	106.975	186.311			124.45	102.259	2139.2	1303.52	2107.41	1536.21	1876.2	599.539	1140.6	755.375	1534.79	888.036	1081.89	1873.2	937.477	1.63728
A0A075B6J9	Immunoglobulin lambda variable 2-18	IGLV2-18	A0A075B6J9;Q5NV65	A0A075B6J9;Q5NV65	IGLV2-18;V1-5	Immunoglobulin lambda variable 2-18;V1-5 protein (Fragment)	LV218_HUMAN;Q5NV65_HUMAN	2	476.072	126.594	380.452	548.068	801.68	116.424	121.799	199.14	2259.71	198.438	480.66	572.336	2400.97	714.251	345.933	979.599	670.132	144.858	344.255		597.708	582.124	728.952	205.467	538.266	171.593	1149.69	2744.11		38.241		1006.55	354.477	1808.53	846.07	2318.27	49.2194	2711.51	2166.92	974.042	0.687991
A0A075B6K5	Immunoglobulin lambda variable 3-9	IGLV3-9	A0A075B6K5;A2MYD5	A0A075B6K5;A2MYD5	IGLV3-9;V2-6	Immunoglobulin lambda variable 3-9;V2-6 protein (Fragment)	LV39_HUMAN;A2MYD5_HUMAN	1	2299.98	1137.82	2158	1298.74	1618.73	1972.09	2411.93	1195.47	26588.3	14050	12248.2	17023.7	5947.23	10343.4	19952.7	8755.16	8062.59	990.525	1214.01	450.801	1186.77	1310.13	784.558	543.006	1149.52	1108.65	2270.65	19091.3	10031.7	8368.02	7718.16	9577.3	6475.24	7687.25	5441.6	12239.9	5404.05	5213.42	13002	5511.75	1.4628
A0A075B6S5	Immunoglobulin kappa variable 1-27	IGKV1-27	A0A075B6S5	A0A075B6S5	IGKV1-27	Immunoglobulin kappa variable 1-27	KV127_HUMAN	1	226.238		117.811	134.626	135.042	392.513	166.502	143.875	4249.26	2309.46	3452.81	2723.46	2800.23	3034.76	5282.77	3160.25	1888.64	214.905			118.621	62.9752	123.925	113.396			149.532	5009.67	4421.92	3001.61	1906.15	1781.97	3096.58	3188.19	3847.55	4524.54	2761.4	2400.56	4083.81	2267.07	0.833074
A0A075B7D0	Immunoglobulin heavy variable 1/OR15-1 (non-functional) (Fragment)	IGHV1OR15-1	A0A075B7D0	A0A075B7D0	IGHV1OR15-1	Immunoglobulin heavy variable 1/OR15-1 (non-functional) (Fragment)	A0A075B7D0_HUMAN	1	55.7537	119.873			259.497		157.625		1658.32	313.401	899.311	172.494		250.245	166.613	172.461	384.145	185.4	145.461	122.406	161.668		151.009	86.1738		61.9786	220.843	305.94			721.468	3867.98					338.749		537.669	531.288	0.723044
A0A087WSX0	Immunoglobulin lambda variable 5-45	IGLV5-45	A0A087WSX0;A0A0G2JSC0;Q5NV82	A0A087WSX0;A0A0G2JSC0;Q5NV82	IGLV5-45;IGLV5-45;V4-2	Immunoglobulin lambda variable 5-45;Immunoglobulin lambda variable 5-45 (Fragment);V4-2 protein (Fragment)	LV545_HUMAN;A0A0G2JSC0_HUMAN;Q5NV82_HUMAN	1	830.664	192.049	416.43	1074.21	336.166	369.077	101.313	592.41	6779.74	6173.31	3749.94	3774.59	1854.67	7375.33	2754.03	1954.69	2395.54	588.771	304.134	146.427	190.925	431.974	607.08	343.297		227.12	778.912	2690.42	1838.51	2998.89	2016.01	2202.89	1698.93	4650.2	1547.87	3777.88	1605.99	2672.14	4373.28	1699.6	1.40947
A0A087WSY5	Carboxypeptidase B2	CPB2	A0A087WSY5;Q96IY4	A0A087WSY5;Q96IY4	CPB2	Carboxypeptidase B2	A0A087WSY5_HUMAN;CBPB2_HUMAN	12	316.846	446.502	340.082	488.59	589.063	517.13	525.214	439.101	252.054	313.465	250.067	314.424	243.862	277.025	368.027	267.702	371.822	518.349	469.046	457.792	532.98	392.583	443.976	511.417	564.229	601.969	404.523	179.359	301.375	409.43	371.248	351.731	362.494	450.088	335.508	355.302	382.591	382.284	287.844	412.096	0.90227
A0A087WSY6	Immunoglobulin kappa variable 3D-15	IGKV3D-15	A0A087WSY6	A0A087WSY6	IGKV3D-15	Immunoglobulin kappa variable 3D-15	KVD15_HUMAN	3	2943.01	263.946	460.719	316.417	363.688	994.475	556.504	560.347	2136.14	1961.81	1467.27	1826.81	1654.12	699.338	428.656	398.716	1064.5	486.418	398.216	255.796	591.373	452.378	640.768	441.725	635.239	125.637	1508.7	945.256	280.601	939.096	412.069	1306.51	892.261	249.086	524.771	967.31	759.511	2202.34	619.802	710.675	1.49787
A0A087WT59	Transthyretin	TTR	A0A087WT59;A6XGL1;E9KL36;P02766	A0A087WT59;A6XGL1;E9KL36;P02766	TTR;;HEL111;TTR	Transthyretin	A0A087WT59_HUMAN;A6XGL1_HUMAN;E9KL36_HUMAN;TTHY_HUMAN	6	479.941	827.359	971.545	1001.72	766.667	1489.24	4415.96	336.755	2666.44	4391.63	4137.22	1936.91	2696.8	2672.69	3836.81	3256.65	2242.77	1010.05	1124.74	1128.34	1366.03	943.982	989.033	1129.6	779.745	686.818	1254.87	3541.22	3844.79	4013.47	4883.52	4627.33	4332.99	3885.92	3649.46	3894.22	3744.85	5039.26	4443.1	2741.52	0.818077
A0A087WTE4	Neural cell adhesion molecule 1	NCAM1	A0A087WTE4;A0A087WTF6;H7BYX6	A0A087WTE4;A0A087WTF6;H7BYX6	NCAM1	Neural cell adhesion molecule 1	A0A087WTE4_HUMAN;A0A087WTF6_HUMAN;H7BYX6_HUMAN	1	140.746	101.376					96.4033			109.277	76.0695	103.572	117.145	106.873	107.583	123.997	108.304	57.6732	51.5224			73.1492				97.4693		98.2217	121.224		145.364	95.409	109.393	140.385	119.757	169.639	134.384	131.999	135.378	112.065	0.966444
A0A087X0S5	Collagen alpha-1(VI) chain	COL6A1	A0A087X0S5;A0A384P5H7;P12109	A0A087X0S5;A0A384P5H7;P12109	COL6A1	Collagen alpha-1(VI) chain;Collagen, type VI, alpha 1, isoform CRA_b;Collagen alpha-1(VI) chain	A0A087X0S5_HUMAN;A0A384P5H7_HUMAN;CO6A1_HUMAN	13	40.469	59.2757	46.0973	41.7536	24.2774	33.1473	43.6129	41.7564	35.2405	25.8752	30.6755	49.7686	44.6073	84.6889	64.1813	75.3701	46.2998	49.7001	45.0418	61.601	62.9852	41.2101	31.5783	46.7981	33.7804	72.186	55.2679	40.8661	44.7755	90.5029	30.7325	47.348	38.4143	47.2833	62.8174	40.8353	65.9637	44.2834	61.0301	50.6819	0.913538
A0A087X0T8	Cell adhesion molecule 1	CADM1	A0A087X0T8;A0A087X1W8;A0A0A0MTJ8;A0A4Z1;Q9BY67;X5D7A8;X5D8W0;X5DNF2;X5DQR8;X5DQS5	A0A087X0T8;A0A087X1W8;A0A0A0MTJ8;A0A4Z1;Q9BY67;X5D7A8;X5D8W0;X5DNF2;X5DQR8;X5DQS5	CADM1	Cell adhesion molecule 1;Cell adhesion molecule 1;Cell adhesion molecule 1 (Fragment);CADM1 protein;Cell adhesion molecule 1;Cell adhesion molecule 1 isoform A (Fragment);Cell adhesion molecule 1 isoform D (Fragment);Cell adhesion molecule 1 isoform A (Fragment);Cell adhesion molecule 1 isoform B (Fragment);Cell adhesion molecule 1 (Fragment)	A0A087X0T8_HUMAN;A0A087X1W8_HUMAN;A0A0A0MTJ8_HUMAN;A0A4Z1_HUMAN;CADM1_HUMAN;X5D7A8_HUMAN;X5D8W0_HUMAN;X5DNF2_HUMAN;X5DQR8_HUMAN;X5DQS5_HUMAN	6	130.887	84.3396	22.4344	65.1361	50.4384	48.5033	92.3989	98.6969		48.995		42.5892	55.7137			86.2741	68.8672	92.2545	100.337	77.4722	131.321	117.509	79.5373	42.7599	35.6738	77.0602	61.3558		73.8109	81.8552	68.8545	82.057		56.8831	58.3185		36.7128	68.62	44.1717	72.9771	0.943683
A0A087X1J7	Glutathione peroxidase	GPX3	A0A087X1J7;P22352	A0A087X1J7;P22352	GPX3	Glutathione peroxidase;Glutathione peroxidase 3	A0A087X1J7_HUMAN;GPX3_HUMAN	7	1681.37	1555.36	1302.9	1736.22	1732.86	1094.85	2086.65	531.803	634.892	850.421	812.114	857.102	763.635	744.392	689.135	531.601	1100.33	1462.47	1786.83	1512.76	1331.95	1728.89	1668.19	1771.68	1518.23	1343.67	951.334	628.382	894.98	872.137	1065.84	729.033	562.082	1001.63	722.241	1041.7	847.284	973.169	693.792	1141.29	0.964117
A0A090N7U9	Chemerin	RARRES2	A0A090N7U9;Q99969	A0A090N7U9;Q99969	RARRES2	Chemerin;Retinoic acid receptor responder protein 2	A0A090N7U9_HUMAN;RARR2_HUMAN	4	100.18	220.826	168.198	202.239	205.376	147.978	182.099	189.442	307.604	224.149	144.681	415.242	226.1	436.769	318.787	450.442	246.257	219.18	176.646	183.394	117.589	223.685	167.189	189.478	168.548	179.926	362.428	268.79	283.974	242.613	238.286	277.504	248.109	184.385	212.019	235.729	302.835	223.461	330.12	228.904	1.07581
A0A0A0MRJ7	Coagulation factor V	F5	A0A0A0MRJ7;P12259	A0A0A0MRJ7;P12259	F5	Coagulation factor V	A0A0A0MRJ7_HUMAN;FA5_HUMAN	58	129.311	224.909	141.888	109.726	157.412	96.9229	210.544	217.049	226.039	202.092	167.993	244.445	210.862	184.242	217.785	219.616	185.052	158.725	142.967	90.4735	105.991	152.028	168.286	164.727	172.053	142.102	145.832	130.345	291.979	169.75	299.993	183.713	226.435	219.142	233.588	257.398	260.657	226.869	188.161	187.782	0.98546
A0A0A0MRZ8	Immunoglobulin kappa variable 3D-11	IGKV3D-11	A0A0A0MRZ8;P04433	A0A0A0MRZ8;P04433	IGKV3D-11;IGKV3-11	Immunoglobulin kappa variable 3D-11;Immunoglobulin kappa variable 3-11	KVD11_HUMAN;KV311_HUMAN	1	495.565	153.614	433.854	516.848	422.93	592.638	1078.29	769.554	7347.5	4334.88	6107.47	3904.78	6773.55	1383.63	2326.52	2778.22	2463.74	1132.52	281.026	362.773	471.871	554.939	731.219	379.306	1010.69	274.402	600.188	6193.22	3853.72	1906.17	1788.2	4325.61	3702.96	2535.42	2992.62	4649.08	3972.99	4949.87	5833.54	2386.47	1.03238
A0A0A0MS14	Immunoglobulin heavy variable 1-45	IGHV1-45	A0A0A0MS14	A0A0A0MS14	IGHV1-45	Immunoglobulin heavy variable 1-45	HV145_HUMAN	1	346.777	71.8803	504.043	426.667	231.49	86.4154	279.88		1357.81	996.348	1678.76	1921.7	344.402	1224.48	814.485	1337.28	774.829	296.876	364.339	202.205	553.893	211.879	661.794	131.503	174.099	111.956	299.787	4809.12	1049.94	4935.16	1293.1	2309.95		1991.03	750.787	2703.84	620.984	1646.85	591.403	1224.31	0.63287
A0A0A0MT36	Immunoglobulin kappa variable 6D-21	IGKV6D-21	A0A0A0MT36	A0A0A0MT36	IGKV6D-21	Immunoglobulin kappa variable 6D-21	KVD21_HUMAN	3	226.277	75.7534	18.2725	100.636	27.8846	84.3021	58.7758	21.6186	758.544	786.84	1081.79	329.714	430.203	276.078	460.847	153.518	305.691	31.3317	27.3975	109.861	164.088		283.301	115.767	187.82	81.0759		1164.43	471.103	325.134	321.314	714.705	674.605	202.108	366.401	836.235	392.452	569.448	575.459	380.702	0.802966
A0A0B4J1Y8	Immunoglobulin lambda variable 9-49	IGLV9-49	A0A0B4J1Y8;A2MYC8;Q8TBD0	A0A0B4J1Y8;A2MYC8;Q8TBD0	IGLV9-49;V5-2;	Immunoglobulin lambda variable 9-49;V5-2 protein (Fragment);Ig-like domain-containing protein (Fragment)	LV949_HUMAN;A2MYC8_HUMAN;Q8TBD0_HUMAN	2	1585.93	41.03	59.657	822.409	802.405	1161.61	272.158	828.678	4011.87	5113.94	6986.78	6217.98	3074.17	2972.19	6270.9	1298.31	2595	1780.61	398.94	177.078	751.781	190.677	571.342	100.509	163.099	283.376	1013.41	4111.49	3892.41	1365.17	2597.41	125.832	1912.35	2642.94	217.09	1454.09	2504.4	324.173	3396.01	1362.46	1.90464
A0A0C4DFP6	Cartilage acidic protein 1	CRTAC1	A0A0C4DFP6;Q9NQ79	A0A0C4DFP6;Q9NQ79	CRTAC1	Cartilage acidic protein 1	A0A0C4DFP6_HUMAN;CRAC1_HUMAN	13	80.1625	96.0815	113.118	86.5603		115.385		54.1061	86.1238	189.138	138.855	142.751	166.695	256.799	273.483	222.434	144.407	90.0688	214.689	146.767	120.207	96.7953	64.6926	50.1049	83.5698	97.9431	40.6986	189.891	240.63	207.176	208.885	177.104	162.197	178.968	217.633	212.228	180.856	153.042	141.211	148.88	0.969954
A0A0C4DGZ8	Glycoprotein Ib (Platelet), alpha polypeptide	GP1BA	A0A0C4DGZ8;A0A193AU54;A0A193AUV8;A5CKE2;E0D852;E0D853;E0D854;L7UV37;L7UYB8;P07359	A0A0C4DGZ8;A0A193AU54;A0A193AUV8;A5CKE2;E0D852;E0D853;E0D854;L7UV37;L7UYB8;P07359	GP1BA	Glycoprotein Ib (Platelet), alpha polypeptide;Mutant platelet membrane glycoprotein Ib-alpha;Platelet membrane glycoprotein Ib-alpha;Platelet glycoprotein Ib alpha (Fragment);Platelet glycoprotein Ib alpha polypeptide type 2;Platelet glycoprotein Ib alpha polypeptide type 3;Platelet glycoprotein Ib alpha polypeptide type 4;Glycoprotein Ib alpha polypeptide A1562T1563 deletion mutant;Glycoprotein …	A0A0C4DGZ8_HUMAN;A0A193AU54_HUMAN;A0A193AUV8_HUMAN;A5CKE2_HUMAN;E0D852_HUMAN;E0D853_HUMAN;E0D854_HUMAN;L7UV37_HUMAN;L7UYB8_HUMAN;GP1BA_HUMAN	9	240.037	375.584	253.507	362.389	205.316	265.972	286.39	472.763	236.785	143.985	113.097	130.71	104.239	133.354	147.298	272.53	233.997	258.582	274.111	280.495	303.894	194.503	248.49	179.042	185.015	242.271	260.047	297.82	144.676	120.242	97.3401	80.4021	67.6516	78.1125	92.9585	111.197	67.1461	142.954	160.929	176.722	1.3241
A0A0C4DH24	Immunoglobulin kappa variable 6-21	IGKV6-21	A0A0C4DH24	A0A0C4DH24	IGKV6-21	Immunoglobulin kappa variable 6-21	KV621_HUMAN	1	295.633			123.29	116.105	406.659		64.2108	1664.56	60.2565		1398		285.785	965.452	722.915	554.806					682.555	108.874		92.415		180.758	410.445	835.875		318.092	693.999	1593.75	1655.05	506.954		689.705		1557	717.344	0.773418
A0A0C4DH31	Immunoglobulin heavy variable 1-18	IGHV1-18	A0A0C4DH31	A0A0C4DH31	IGHV1-18	Immunoglobulin heavy variable 1-18	HV118_HUMAN	1	21484.9	3333.74	17149.3	15371.4	13206	30634.1	2666.99	4774.27	36714.1	56263.2	48097.4	6492.76	11687.9	9348.97	8906.79	8383.15	18407.2	14141.3	5621.28	11562.9	20691.6	10202	24100.8	4133.08	5938.46	4033.12	6542.24	31665.6	16435	6300.81	7580.99	59247.7	33895.1	13934.1	2507.04	17446.2	23908.7	40761	21108.6	17352.6	1.06077
A0A0C4DH38	Immunoglobulin heavy variable 5-51	IGHV5-51	A0A0C4DH38;A0A449C189	A0A0C4DH38;A0A449C189	IGHV5-51	Immunoglobulin heavy variable 5-51;IGHV5-51*03_S2680 (Fragment)	HV551_HUMAN;A0A449C189_HUMAN	2	1457.93	77.9247	894.19	1034.09	739.95	2663.06	456.804	596.201	1630.51	2462.42	2050.62	370.268	1119.39	189.273	374.508	540.49	1041.1	808.823	143.505	954.757	1403.22	625.673	1708.67	385.764	573.907	440.551	263.394	716.773	3125.83	211.539	997.648	747.372	1979.18	634.007	653.635	614.39	884.615	948.825	965.539	899.437	1.1575
A0A0C4DH67	Immunoglobulin kappa variable 1-8	IGKV1-8	A0A0C4DH67	A0A0C4DH67	IGKV1-8	Immunoglobulin kappa variable 1-8	KV108_HUMAN	3	166.588	58.4067	118.886	36.1578	70.0858	311.92	104.816	230.648	1467.81	1245.86	953.031	816.864	632.577	265.758	1623.48	656.028	547.432	218.88	174.014	74.3538	47.4191	167.117	310.017	92.5528	87.8971	44.5803	179.8	948.4	1164.21	381.747	1081.71	951.342	655.607	1285.53	854.123	1256.51	1485.45	3034.63	1188.48	712.926	0.767867
A0A0C4DH68	Immunoglobulin kappa variable 2-24	IGKV2-24	A0A0C4DH68	A0A0C4DH68	IGKV2-24	Immunoglobulin kappa variable 2-24	KV224_HUMAN	2	1885.48	99.3563	2744.4	889.225	600.438	674.77	77.7431	752.336	3018.9	478.464	787.611	607.625	623.933	473.56	527.561	2028.24	1016.85	752.691	236.87	35.1636	2260.4	702.489	993.302	40.9135	1933.15	136.804	1592.86	425.631	989.222	414.968	359.235	1467.65	436.004	2150.56	1367.8	954.896	1551.16	961.424	1362.52	960.259	1.05894
A0A0D9SEN1	Prolyl endopeptidase FAP	FAP	A0A0D9SEN1;A0A140GPP7;A0A172Q3A0;Q12884	A0A0D9SEN1;A0A140GPP7;A0A172Q3A0;Q12884	FAP;;;FAP	Prolyl endopeptidase FAP;Prolyl endopeptidase FAP;Fibroblast activation protein (Fragment);Prolyl endopeptidase FAP	A0A0D9SEN1_HUMAN;A0A140GPP7_HUMAN;A0A172Q3A0_HUMAN;SEPR_HUMAN	16	70.513	38.1719	52.5841	41.7281	151.688	25.6664	41.3079	51.3139		33.1981	14.7579				26.7471		49.7888	22.0426	44.4423	42.1531	23.1031	45.4615	164.1	28.9279	47.127	45.2481	52.1078		85.2944	29.359	21.9559		13.696	55.1684	26.4037	21.1755	27.9856	25.6718	13.2578	41.7341	1.193
A0A0F7G8J1	Plasminogen	PLG	A0A0F7G8J1	A0A0F7G8J1	PLG	Plasminogen	A0A0F7G8J1_HUMAN	2	2863.19	3698.42		2598.59		4443.99	3860.31	1416.64	1104.68	2187.14	1782.66	885.092	789.229	1918.42	1564.83	978.04	2149.37	3767.61	4135.64	2937.2	2742.63	3324.62	2988.07		5129.72	795.877	3279.15	1016.88	1510.94		1621.48	2007.26	1773.94	1720.42	1136.98	1350.66	1200.95	1325.5	1051.48	2240.85	0.959178
A0A0F7SYK7	IGHV1-46 protein (Fragment)	IGHV1-46	A0A0F7SYK7;P01743	A0A0F7SYK7;P01743	IGHV1-46	IGHV1-46 protein (Fragment);Immunoglobulin heavy variable 1-46	A0A0F7SYK7_HUMAN;HV146_HUMAN	1	229.136		256.327	194.821		385.829		356.307	525.407	1137.8	1189.73	155.913	2611.76		88.0661	314.019	620.426	343.041	257.099	153.229	277.853	103.508	320.177	121.255	189.609	84.556	296.962	590.86	1165.49	408.297	282.264	2581.43	3096.23	1888.69	1268.59	179.063	3941.27	3870.95	3435.93	1129.83	0.54913
A0A0G2JRQ6	Ig-like domain-containing protein (Fragment)		A0A0G2JRQ6	A0A0G2JRQ6		Ig-like domain-containing protein (Fragment)	A0A0G2JRQ6_HUMAN	3	190.369	171.851	326.361	115.565	146.916	243.741	133		1317.98	648.598	568.63	876.048	1072.92	544.569	1043.08	325.137	514.984			171.924			287.398		119.496	35.0789		1240.11	490.837	876.475	249.647	880.478	985.67	814.858	290.359	478.558	2568.4	1262.65	425.166	698.569	0.737198
A0A0J9YX35	Immunoglobulin heavy variable 3-64D	IGHV3-64D	A0A0J9YX35	A0A0J9YX35	IGHV3-64D	Immunoglobulin heavy variable 3-64D	HV64D_HUMAN	2	41.9492	44.1486	43.3664	46.2171	99.3287	174.091			1197.59	673.675	871.771	985.216	492.722	2449.42	2945.16	1781.53	846.155	46.9209	28.6278		175.16		176.942		21.4906			2147.53	1830.37	2165.72	1974.43	1751.86	534.593	3354.09	2555.53	3524.29	1327.73	3168.82	2982.39	1633.32	0.518057
A0A0J9YX90	Glucose-6-phosphate isomerase (Fragment)	GPI	A0A0J9YX90;A0A0J9YXP8;A0A0J9YYH3;A0A1W6AYU6;A0A2R8Y6C7;A0A2U3TZU2;B4DE36;B4DVJ0;K7EQ48;P06744	A0A0J9YX90;A0A0J9YXP8;A0A0J9YYH3;A0A1W6AYU6;A0A2R8Y6C7;A0A2U3TZU2;B4DE36;B4DVJ0;K7EQ48;P06744	GPI;GPI;GPI;;GPI;GPI;;;GPI;GPI	Glucose-6-phosphate isomerase (Fragment);Glucose-6-phosphate isomerase (Fragment);Glucose-6-phosphate isomerase (Fragment);Glucose-6-phosphate isomerase;Glucose-6-phosphate isomerase;Glucose-6-phosphate isomerase;Glucose-6-phosphate isomerase;Glucose-6-phosphate isomerase;Glucose-6-phosphate isomerase (Fragment);Glucose-6-phosphate isomerase	A0A0J9YX90_HUMAN;A0A0J9YXP8_HUMAN;A0A0J9YYH3_HUMAN;A0A1W6AYU6_HUMAN;A0A2R8Y6C7_HUMAN;A0A2U3TZU2_HUMAN;B4DE36_HUMAN;B4DVJ0_HUMAN;K7EQ48_HUMAN;G6PI_HUMAN	4	9.84656	8.61546		14.6148		20.7915			34.2387		26.5678	30.1352			12.6716	112.72	30.0225			5.81621	25.3974	6.80171						38.3451	50.0433				27.992	15.1213	32.6905	52.7075	35.7535	68.8838	58.3144	34.8222	0.862163
A0A0K0K1J1	Epididymis secretory protein Li 2	HEL-S-2	A0A0K0K1J1;P01034	A0A0K0K1J1;P01034	HEL-S-2;CST3	Epididymis secretory protein Li 2;Cystatin-C	A0A0K0K1J1_HUMAN;CYTC_HUMAN	4	362.044	30.3133	475.157	498.931	395.935	513.95	550.294	474.835	251.852	103.297	55.7875	259.428	410.968	266.278	246.548	362.767	328.649	458.756	393.931	367.65	269.83	369.362	321.174	409.835	359.698	631.036	508.399	173.064	140.504	91.4957	117.86	252.869	127.603	139.707	145.853	125.212	417.957	150.359	60.6048	274.216	1.1985
A0A0S2Z3F6	Cholesteryl ester transfer protein (Fragment)	CETP	A0A0S2Z3F6;A0A0S2Z3I8;A8K6C1;B4DMZ5;P11597;Q5TZS4	A0A0S2Z3F6;A0A0S2Z3I8;A8K6C1;B4DMZ5;P11597;Q5TZS4	CETP;CETP;;;CETP;	Cholesteryl ester transfer protein (Fragment);Cholesteryl ester transfer protein (Fragment);Cholesteryl ester transfer protein;Cholesteryl ester transfer protein;Cholesteryl ester transfer protein;Cholesteryl ester transfer protein	A0A0S2Z3F6_HUMAN;A0A0S2Z3I8_HUMAN;A8K6C1_HUMAN;B4DMZ5_HUMAN;CETP_HUMAN;Q5TZS4_HUMAN	6				34.1319	47.9126		52.7486		128.801	341.84	265.06	264.935	143.876	376.521	231.527	183.72	188.279	80.8024	38.0022			22.7338		69.8819	102.444	69.1426		213.703	299.318	365.541	172.151	176.33	292.866	275.075	292.332	335.754	182.838	192.989	233.242	189.73	0.992352
A0A0S2Z3Y1	Galectin-3-binding protein (Fragment)	LGALS3BP	A0A0S2Z3Y1;Q08380	A0A0S2Z3Y1;Q08380	LGALS3BP	Galectin-3-binding protein (Fragment);Galectin-3-binding protein	A0A0S2Z3Y1_HUMAN;LG3BP_HUMAN	14	138.761	94.1937	229.598	118.457	128.63	127.302	40.3548	169.338	343.17	431.228	438.702	293.397	353.228	329.926	315.283	520.652	254.514	92.194	88.0172	121.476	226.746	128.516	182.711	64.8649	70.9735	83.6595	103.47	303.413	348.649	946.818	318.111	332.422	738.325	496.694	746.576	372.587	500.406	502.022	803.663	344.196	0.739444
A0A0S2Z428	HCG2039812, isoform CRA_b (Fragment)	KRT6A	A0A0S2Z428;A8K2I0;B4DRR0;P02538	A0A0S2Z428;A8K2I0;B4DRR0;P02538	KRT6A;;;KRT6A	HCG2039812, isoform CRA_b (Fragment);cDNA FLJ78504, highly similar to Homo sapiens keratin 6A (KRT6A), mRNA;cDNA FLJ53910, highly similar to Keratin, type II cytoskeletal 6A;Keratin, type II cytoskeletal 6A	A0A0S2Z428_HUMAN;A8K2I0_HUMAN;B4DRR0_HUMAN;K2C6A_HUMAN	21	856.943	59.4844	129.612	52.2198	77.2809	69.8349	163.232	70.3783	31.3579		31.5349	48.4335			677.578		188.991	55.7137	45.503	90.469	87.9789	137.191	88.7734	171.227	54.0761	47.0026	50.4737	79.8171	39.6901		76.1738		45.3234		27.2877	17.1484		28.4176	122.547	70.2674	2.68959
A0A0S2Z4I5	Complement factor properdin isoform 1 (Fragment)	CFP	A0A0S2Z4I5;P27918	A0A0S2Z4I5;P27918	CFP	Complement factor properdin isoform 1 (Fragment);Properdin	A0A0S2Z4I5_HUMAN;PROP_HUMAN	13	65.937	111.568	106.597	104.999	73.148	76.7278	72.2083	81.7078	368.382	600.238	338.913	387.316	295.335	538.066	447.151	309.297	248.599	97.407	82.0815	119.69	175.813	97.1376	121.568	97.3863	83.3615	109.693	89.9018	697.352	840.365	571.936	529.641	411.879	529.349	581.109	563.043	628.911	433.378	790.289	518.392	371.349	0.669449
A0A0S2Z4K3	Vitamin K-dependent protein S (Fragment)	PROS1	A0A0S2Z4K3;A0A0S2Z4L3;A0A3B3ISJ1;P07225	A0A0S2Z4K3;A0A0S2Z4L3;A0A3B3ISJ1;P07225	PROS1	Vitamin K-dependent protein S (Fragment);Vitamin K-dependent protein S (Fragment);Vitamin K-dependent protein S;Vitamin K-dependent protein S	A0A0S2Z4K3_HUMAN;A0A0S2Z4L3_HUMAN;A0A3B3ISJ1_HUMAN;PROS_HUMAN	27	720.361	765.263	745.66	805.175	844.894	743.31	630.478	875.004	399.569	469.206	402.799	444.017	309.072	360.47	410.944	369.506	580.983	675.837	685.146	688.511	670.253	635.217	716.309	690.606	895.249	705.6	566.537	405.95	412.219	422.505	466.971	471.305	453.82	526.871	453.922	489.858	418.92	391.348	386.076	555.865	1.04519
A0A0S2Z4Q2	Transforming growth factor-beta-induced protein ig-h3 (Fragment)	TGFBI	A0A0S2Z4Q2;Q15582	A0A0S2Z4Q2;Q15582	TGFBI	Transforming growth factor-beta-induced protein ig-h3 (Fragment);Transforming growth factor-beta-induced protein ig-h3	A0A0S2Z4Q2_HUMAN;BGH3_HUMAN	18	127.115	86.7161	137.504	120.983	99.859	113.601	128.123	119.326	98.6378	121.902	112.141	104.249	110.828	181.866	180.676	107.537	121.942	152.112	118.219	127.038	221.971	144.833	142.541	189.993	133.302	125.749	144.831	145.635	82.6774	139.309	160.775	97.152	119.972	105.326	97.1503	181.889	123.919	92.2783	161.065	136.715	0.891938
A0A0S2Z4R6	Secretoglobin family 1A member 1 (Fragment)	SCGB1A1	A0A0S2Z4R6;E9PN95;P11684	A0A0S2Z4R6;E9PN95;P11684	SCGB1A1	Secretoglobin family 1A member 1 (Fragment);Secretoglobin family 1A member 1;Uteroglobin	A0A0S2Z4R6_HUMAN;E9PN95_HUMAN;UTER_HUMAN	2				96.2578		50.3022	29.1001	104.582	87.8602	68.6192	48.4076	62.5883	342.174	525.347	131.706	119.896	138.903			32.4597		63.8928			35.0221		59.0216	296.532	50.1321	84.9666		49.473		47.9744	66.0907	91.5713	71.0663	77.6634	20.2692	74.724	1.85889
A0A0U2N547	Mast/stem cell growth factor receptor	KIT	A0A0U2N547;P10721	A0A0U2N547;P10721	KIT	Mast/stem cell growth factor receptor;Mast/stem cell growth factor receptor Kit	A0A0U2N547_HUMAN;KIT_HUMAN	10	28.2848	28.4183	39.4727	49.732	23.3751	43.4216	76.2807	18.1263								70.793	41.9894	33.3427	74.4279	75.1117	52.4724	51.3644	41.4817	35.2096	51.5517	51.0054	83.5553		21.3028		113.048					119.709	119.574	41.8079		64.3309	0.652709
A0A0U2ZQU7	Cadherin-1	CDH1	A0A0U2ZQU7;B3GN61;D3XNU5;P12830;Q9UII7	A0A0U2ZQU7;B3GN61;D3XNU5;P12830;Q9UII7	CDH1;CDH1;CDH1;CDH1;	Cadherin-1;Truncated E-cadherin;Cadherin-1;Cadherin-1;Cadherin-1	A0A0U2ZQU7_HUMAN;B3GN61_HUMAN;D3XNU5_HUMAN;CADH1_HUMAN;Q9UII7_HUMAN	8	229.251	212.017	227.428	205.713	204.63	205.113	262.229	297.268	98.9092	235.923	173.292	65.4575	136.333	154.088	118.748	248.889	192.206	219.973	264.098	322.506	213.346	166.13	77.1975	208.034	186.639	182.917	262.253	183.378	49.9026	66.9531	123.765	164.119	101.616	54.9095	151.854	321.109	191.053	163.329	106.166	171.875	1.11829
A0A0X9T0I7	IBM-A2 light chain variable region (Fragment)		A0A0X9T0I7	A0A0X9T0I7		IBM-A2 light chain variable region (Fragment)	A0A0X9T0I7_HUMAN	1	580.969	97.2805	117.308	984.973	572.217	380.103	119.079	378.955	13338.7	7411.36	6858.42	3099.7	6633.66	5791.74	6696.79	5493.9	3659.69	1009.56	75.3782		202.033	196.135	207.304		502.474	98.6907	163.586	4829.29	2901.05	4211.5	1986.26	14515.4	5317.8	3251.45	6518.27	3601.05	6065.57	5486.43	2766.48	3195.29	1.14534
A0A0X9T7V9	GCT-A4 light chain variable region (Fragment)		A0A0X9T7V9	A0A0X9T7V9		GCT-A4 light chain variable region (Fragment)	A0A0X9T7V9_HUMAN	1	1536.94	206.866	589.832	600.052	692.584	321.445			3667.64	1969.67	12683.7	1601.13	8209.26	2021.97	1019.78	1370.59	2606.53			548.941							671.074	5085.84	1063	4043.37	1690.77	771.417	1270.4	567.684	384.862	2941.82	440.643	964.301	2589.56	1645.26	1.58426
A0A0X9TD88	GCT-A3 heavy chain variable region (Fragment)		A0A0X9TD88	A0A0X9TD88		GCT-A3 heavy chain variable region (Fragment)	A0A0X9TD88_HUMAN	1	598.339	176.225	298.09	414.193	378.652	481.068	423.712	581.692	2065.29	323.049	667.292	3474.65	1015.5	2603.6	2566.89	1356.42	1089.04	404.703	401.962	217.602	394.669	210.833	653.751	342.093	346.604	206.71	849.71	632.417	9199	1989.48	442.235	1617.86	5925.33	1635.14	459.815	3284.97	535.4	489.46	6036.08	1648.9	0.660465
A0A0X9UWJ6	MS-B1 light chain variable region (Fragment)		A0A0X9UWJ6	A0A0X9UWJ6		MS-B1 light chain variable region (Fragment)	A0A0X9UWJ6_HUMAN	1				90.6275				15.2949	2136.81	878.335	1044.44	1186.85	2713.31	96.5588	912.596	222.304	929.712	118.75										797.249	770.018	536.268	2252.69	1175.41	884.489	2221.97	1059.62	491.397	1829.92	1049.95	865.219	1081	0.860052
A0A0X9UWK7	MS-D4 heavy chain variable region (Fragment)		A0A0X9UWK7	A0A0X9UWK7		MS-D4 heavy chain variable region (Fragment)	A0A0X9UWK7_HUMAN	4	1567.3	431.553	1250.48	1038.84	1248.99	1972.85	1215.46	312.563	12756.5	8504.57	9120.15	6687.3	10362.1	3961.43	7797.17	5663.52	4618.18	981.934	321.273	858.975	1103.7	707.823	1488.09	1255.52	961.364	375.519	785.421	10301	9797.58	3573.78	5369.73	7222.03	12217.5	6203.38	7220.71	8792.49	13186.7	11631.2	8173	5114.94	0.90288
A0A0X9V981	MS-A2 light chain variable region (Fragment)		A0A0X9V981	A0A0X9V981		MS-A2 light chain variable region (Fragment)	A0A0X9V981_HUMAN	2			82.7415	68.4453	142.833	61.6942	65.8932		1073.41	838.621	823.867	428.881	1234.53	137.019	910.537	547.734	493.554	44.0732	76.2804	91.6628	154.517		78.8422	161.16	218.237	35.1508	43.8859	2542.29	1098.93	1207.96	863.032	712.364	522.846	899.348	617.12	675.413	741.988	385.885	1825.38	618.875	0.797503
A0A0X9V9B3	MS-F1 light chain variable region (Fragment)		A0A0X9V9B3	A0A0X9V9B3		MS-F1 light chain variable region (Fragment)	A0A0X9V9B3_HUMAN	1	936.036	271.918	441.612	872.826	658.751	379.216	395.491	395.876	15198.2	7195.04	15513.7	2462.14	6665.5	1767.35	2927.51	5108.17	3824.34	432.292	392.921	221.497	375.178	121.724	303.611	262.405	553.963	201.522	487.59	12104	3690.26	4931.45	3849.87	10360.9	7608.95	3984.31	8927.22	8802.98	8846.04	12152.3	8800.71	4427.8	0.86371
A0A109PP82	MS-C2 light chain variable region (Fragment)		A0A109PP82	A0A109PP82		MS-C2 light chain variable region (Fragment)	A0A109PP82_HUMAN	1	107.199	73.7852	88.3704	117.268	201.878	145.743	115.371	90.2658	5110.31	2616.52	3809.97	3213.05	2030.14	1130.2	3385.58	800.195	1439.74	235.615	87.3454	57.0174	64.7478	150.442	107.69	132.713	185.787	67.8437	262.369	4789	809.597	1406.83	911.565	3439.04	2540.98	1363.12	2560.16	2860.1	3878.82	1500.46	3481.88	1404.23	1.02529
A0A109PW74	IBM-B3 light chain variable region (Fragment)		A0A109PW74	A0A109PW74		IBM-B3 light chain variable region (Fragment)	A0A109PW74_HUMAN	1	122.031	37.7737	237.493	544.381	465.101	314.208	333.208	261.003		235.122	540.198		199.782		148.206	97.6675	272.014	120.983	118.486	136.888	326.822		531.65	218.472	602.146		144.116	169.278	40.1244	17.9671		1462.12	188.001	205.771	47.7134	200.314	159.829	144.79	166.288	263.25	1.03329
A0A120HF56	MS-A3 light chain variable region (Fragment)		A0A120HF56	A0A120HF56		MS-A3 light chain variable region (Fragment)	A0A120HF56_HUMAN	1	602.593		286.014	453.927	524.263	291.992		334.548	13963.7	29394.9	11110.5	5135.35	5176.43	8783.24	6700.03	6592.67	6382.15		354.84	147.566	451.699		533.161		381.278		56.7144	8489.93	7887.19	10149.3	7376.9	8757.41	9913.68	8770.33	10080.8	9328.13	6352.73	7960.92	10064.3	5947.6	1.07306
A0A120HV04	CD248 (Fragment)	CD248	A0A120HV04;A0A172Q381;Q9HCU0	A0A120HV04;A0A172Q381;Q9HCU0	CD248;TEM1;CD248	CD248 (Fragment);Endosialin (Fragment);Endosialin	A0A120HV04_HUMAN;A0A172Q381_HUMAN;CD248_HUMAN	5	22.4813	17.031	29.8636	54.9593			31.4521			97.7	78.3186	112.965			82.6238	112.568	63.9963	15.7725	18.3054	64.8287	34.762	28.8596				74.2123	23.055	52.1375	68.107		54.3615	47.4741	35.1863	52.539		123.242	85.417	32.2911	65.638	51.5406	1.24167
A0A125QYY9	IBM-B2 heavy chain variable region (Fragment)		A0A125QYY9	A0A125QYY9		IBM-B2 heavy chain variable region (Fragment)	A0A125QYY9_HUMAN	3	1402.42	326.725	895.293	850.078	845.676	825.218	449.999	1113.51	7585.7	7300.44	6275.93	1787.8	6085.04	1918.32	3181.37	1387.2	2639.42	832.427	579.468	271.016	341.192	628.915	1257.82	391.142	746.501	189.552	1596.11	6499.03	2053.62	3359.45	3342.81	6142.94	3840.13	5408.47	5055.03	5345.87	328.072	3676.08	4464.88	2561.39	1.03046
A0A125U0V1	MS-F1 heavy chain variable region (Fragment)		A0A125U0V1	A0A125U0V1		MS-F1 heavy chain variable region (Fragment)	A0A125U0V1_HUMAN	1	1588.7	385.649	513.594	732.06	1515	1021.36	323.977	951.578	19358.1	11297.7	13342.3	6172.09	11357.2	8541.41	10339.9	9769.75	6075.64	346.839	593.523	1909.7	764.207	513.525	236.658	585.789	1112.02	422.128	1450.84	9616.63	12187.6	5484.87	9826.58	6854.46	7534.02	8145.31	10504.2	9131.85	10119.6	8778.85	11484.8	5345.63	1.13656
A0A140VJE4	Testicular tissue protein Li 18		A0A140VJE4;P54802	A0A140VJE4;P54802	;NAGLU	Testicular tissue protein Li 18;Alpha-N-acetylglucosaminidase	A0A140VJE4_HUMAN;ANAG_HUMAN	11	86.3158	98.8552	100.985	44.4151	42.0799	54.1804	138.803	130.94	43.8697		35.3343	32.1265		60.5251	96.0211	65.1033	73.5396	60.154	84.4539	79.6421	65.6535	57.6394	79.7204	112.629	49.9718	156.914	69.3949		26.6496	41.0595	65.982		35.6786	16.9334		42.7378	39.0175		47.4006	62.8685	1.16974
A0A140VJI7	Testicular tissue protein Li 61		A0A140VJI7;Q16610	A0A140VJI7;Q16610	;ECM1	Testicular tissue protein Li 61;Extracellular matrix protein 1	A0A140VJI7_HUMAN;ECM1_HUMAN	24	540.374	831.952	600.266	715.243	756.969	683.872	858.012	700.607	276.701	484.555	405.732	591.984	459.258	532.367	605.98	646.294	605.635	772.07	841.578	918.312	594.243	751.959	270.1	813.677	755.603	837.604	775.355	435.418	546.151	579.68	684.42	522.091	383.991	471.099	486.579	613.088	576.661	509.271	544.895	621.993	0.973701
A0A140VJJ6	Testicular tissue protein Li 70		A0A140VJJ6;P02679	A0A140VJJ6;P02679	;FGG	Testicular tissue protein Li 70;Fibrinogen gamma chain	A0A140VJJ6_HUMAN;FIBG_HUMAN	34	3805.37	2964.35	2543.75	3383.41	3628.82	2885.32	3023.02	4696.67	2850.77	3039.34	3067.54	4153.68	4088.97	3165.85	2614.28	2676.62	3286.73	2910.25	2379.43	3128.46	2745.26	2723.73	3675.02	2817.95	4282.73	4243.17	2522.3	3257.28	3238.75	2911.35	2942.32	3252.35	3007.1	2703.91	2815.91	2571.02	3544.91	2820.14	2841.39	3060.67	1.07386
A0A140VJR2	Testicular tissue protein Li 138		A0A140VJR2;A0A494C165;J3K000;P12955	A0A140VJR2;A0A494C165;J3K000;P12955	;PEPD;PEPD;PEPD	Testicular tissue protein Li 138;Xaa-Pro dipeptidase (Fragment);PEPD protein;Xaa-Pro dipeptidase	A0A140VJR2_HUMAN;A0A494C165_HUMAN;J3K000_HUMAN;PEPD_HUMAN	12	121.355	182.107	178.564	147.766	88.3564	125.205	142.676	119.64	57.5404	108.778	82.6441	85.8122	78.8137	109.125	72.0815	87.3355	111.737	161.293	170.992	165.379	138.527	117.853	154.705	120.84	174.172	129.658	118.807	122.118	91.9087	102.566	79.6359	79.5825	57.2255	76.1948	118.485	77.2807	60.1414	89.5162	72.2477	112.688	0.991567
A0A140VJU8	Superoxide dismutase [Cu-Zn]		A0A140VJU8;P08294	A0A140VJU8;P08294	;SOD3	Superoxide dismutase [Cu-Zn];Extracellular superoxide dismutase [Cu-Zn]	A0A140VJU8_HUMAN;SODE_HUMAN	5	77.5489	134.128	94.1991	71.1337	55.5953	605.829	90.4261	78.5071	67.5955	68.8011	65.2009	75.1622	53.9145	98.4543	407.57	92.0642	133.508	91.8834	87.825	59.4086	74.2378	119.502	77.4841	57.4149	74.7113	72.9408	79.3648	131.858	80.6236	409.708	50.5175	56.8964	78.5905	154.265	67.1435	62.6235	57.2765	60.325	44.1452	93.1247	1.43365
A0A140VK00	Testicular tissue protein Li 227		A0A140VK00;P25311	A0A140VK00;P25311	;AZGP1	Testicular tissue protein Li 227;Zinc-alpha-2-glycoprotein	A0A140VK00_HUMAN;ZA2G_HUMAN	24	1238.72	1404.36	1531.54	1540.78	1306.38	1434.02	1107.91	1978.56	961.005	527.372	630.038	818.851	873.008	580.825	760.012	916.618	1100.62	1154.97	1291.18	1201.67	1265.9	986.805	1855.26	913.965	982.637	1304.55	1481.28	980.965	758.787	759.954	964.825	726.959	591.552	950.705	700.17	826.675	694.775	940.982	591.178	996.625	1.10435
A0A140VK24	Testicular secretory protein Li 24		A0A140VK24;P04180	A0A140VK24;P04180	;LCAT	Testicular secretory protein Li 24;Phosphatidylcholine-sterol acyltransferase	A0A140VK24_HUMAN;LCAT_HUMAN	9	339.826	555.364	288.681	408.374	520.722	526.029	461.844	251.546	259.58	254.84	152.947	135.395	176.615	272.387	506.631	207.336	332.382	604.961	531.676	538.081	478.061	463.536	577.814	499.403	548.861	358.53	370.924	159.974	252.006	199.508	221.245	248.623	208.783	250.36	177.629	288.581	179.582	274.383	237.16	348.622	0.953418
A0A140VK56	Transaldolase		A0A140VK56;F2Z393;P37837	A0A140VK56;F2Z393;P37837	;TALDO1;TALDO1	Transaldolase	A0A140VK56_HUMAN;F2Z393_HUMAN;TALDO_HUMAN	4	38.8055	29.7504	13.874				10.3253	11.6297	29.1108		52.0521	45.0323	23.0731		16.2007	144.94	37.7085				23.7015					12.182	7.21434	72.6797	51.0928	43.2476	33.413			29.2966	35.4892	53.0502	39.0863		61.884	38.5281	0.978727
A0A140VKF3	Testis tissue sperm-binding protein Li 70n		A0A140VKF3;P36955	A0A140VKF3;P36955	;SERPINF1	Testis tissue sperm-binding protein Li 70n;Pigment epithelium-derived factor	A0A140VKF3_HUMAN;PEDF_HUMAN	14	1286.83	1620.46	2165.7	1945.73	1499.17	2065.32	1551.09	1990.42	909.682	1242.34	797.179	671.949	860.469	1074.24	797.442	806.284	1330.27	1298.05	1710.18	2061.97	1883.04	1378.99	1600.79	1221.18	1239.26	1048.22	1694.22	1102.58	953.748	1024.8	1030.9	1097.05	761.183	782.102	1124.18	898.333	862.656	1078.78	758.727	1209.59	1.09977
A0A161I202	Lactotransferrin	LTF	A0A161I202;E7EQB2;E7ER44;P02788;V9HWI4	A0A161I202;E7EQB2;E7ER44;P02788;V9HWI4	LTF;LTF;LTF;LTF;HEL110	Lactotransferrin;Lactotransferrin (Fragment);Lactotransferrin;Lactotransferrin;Lactotransferrin	A0A161I202_HUMAN;E7EQB2_HUMAN;E7ER44_HUMAN;TRFL_HUMAN;V9HWI4_HUMAN	23	107.6	149.638	177.797	84.2916	113.221	93.3469	68.1219	155.727	56.8795	54.3098	361.056	100.071	124.482	63.476	54.7226	37.3113	112.628	116.343	70.6478	151.229	52.6261	91.8205	98.0644	127.309	118.999	65.1061	80.491	40.1502	136.429	77.3433	125.842	51.3311	79.1399	47.0556	37.5339	51.9612	76.2653	72.5216	269.793	92.6365	1.21581
A0A182DWH7	Selenoprotein P (Fragment)	SELENOP	A0A182DWH7;P49908	A0A182DWH7;P49908	SELENOP	Selenoprotein P (Fragment);Selenoprotein P	A0A182DWH7_HUMAN;SEPP1_HUMAN	8	1367.64	601.279	1190.18	705.194	659.93	1378.8	600.691	1540.38	267.198	404.157	328.359	301.581	320.207	544.008	577.791	159.804	684.2	581.255	786.661	688.364	549.442	612.776	755.993	721.911	689.276	814.8	863.679	519.774	358.368	493.191	516.312	505.356	469.462	635.281	423.091	367.434	366.193	471.808	261.111	565.979	1.20888
A0A193CHQ9	10E8 heavy chain variable region (Fragment)		A0A193CHQ9	A0A193CHQ9		10E8 heavy chain variable region (Fragment)	A0A193CHQ9_HUMAN	4	836.726	174.416	265.61	389.967	535.701	444.962	354.189	473.143	5647.3	4696.49	8064.8	2416.65	4779.01	3588.91	3575.92	2453.52	2418.58	503.308	381.279	492.563	774.426	549.273	799.892	281.671	603.229	217.709	560.638	5100.62	3099.64	2365.9	2344.88	4244.61	5634.21	2775.6	4733.98	5807.65	2556.92	4774.68	4808.6	2427.79	0.996209
A0A1B0GV23	Cathepsin D	CTSD	A0A1B0GV23;A0A1B0GVD5;A0A1B0GWE8;C9JH19;P07339;V9HWI3	A0A1B0GV23;A0A1B0GVD5;A0A1B0GWE8;C9JH19;P07339;V9HWI3	CTSD;CTSD;CTSD;CTSD;CTSD;HEL-S-130P	Cathepsin D	A0A1B0GV23_HUMAN;A0A1B0GVD5_HUMAN;A0A1B0GWE8_HUMAN;C9JH19_HUMAN;CATD_HUMAN;V9HWI3_HUMAN	11	111.719	86.411	84.9989	107.817	103.288	96.8493	86.4546	329.943	185.69	98.556	63.9221	71.1618	97.0622	199.246	60.621	113.317	118.566	86.0775	82.4096	87.0124	202.705	165.676	91.272	83.7687	12.5713	84.1479	182.388	91.301		83.3578	61.5869	105.869	107.184		65.0102	90.015	99.9413	69.394	68.1316	95.991	1.23518
A0A1B0GVI3	Keratin, type I cytoskeletal 10	KRT10	A0A1B0GVI3;P13645	A0A1B0GVI3;P13645	KRT10	Keratin, type I cytoskeletal 10;Keratin, type I cytoskeletal 10	A0A1B0GVI3_HUMAN;K1C10_HUMAN	20	1868.7	1168.73	192.065	1024.04	256.205	321.654	250.395	148.798	76.3078	57.6803	45.2928	71.0733	45.2397	95.7459	321.238	78.7661	376.37	169.523	129.212	203.905	87.7511	188.361	222.339	672.919	88.4088	477.163	112.773	139.126	115.25		121.875	92.2726	118.209	58.6587	80.9898		73.8655	99.3801	225.151	173.857	2.16483
A0A1B1CYC5	Vitamin D binding protein (Fragment)	Gc	A0A1B1CYC5	A0A1B1CYC5	Gc	Vitamin D binding protein (Fragment)	A0A1B1CYC5_HUMAN	2	5776.86	12308.1		5448.8	9295.79	8602.83		13165.9	834.121	37.8975		1814.79	1392.59	1191.12	1181.9		5087.55			10945			14630.4	3374.85	8438.2	4684.31	988.776	125.441	1765.95	2988.52	1063.2		1417.91		1303.78		1012.1	1328.22		3861.91	1.31737
A0A1B1CYC9	Vitamin D binding protein (Fragment)	Gc	A0A1B1CYC9	A0A1B1CYC9	Gc	Vitamin D binding protein (Fragment)	A0A1B1CYC9_HUMAN	2	2361.03	1931	3315.52	2535.65	1671.68	2331.29	2462.02	2380.09	90.2966	122.8	118.787	217.71	73.5111	94.0922	95.335	132.321	1245.82	979.027	2133.47	2387.86	1857.64	2368.51	1794.55	1769.73	1690.84	2714.67	1106.4	132.045	153.979	143.535	39.2537	102.286	138	157.737	78.0364	157.498	122.012	136.479	124.32	922.176	1.35096
A0A1C9J6Q9	B cell receptor kappa chain variable region (Fragment)		A0A1C9J6Q9;A0A1C9J6R6;A0A1C9J6R7;A0A1C9J6T9	A0A1C9J6Q9;A0A1C9J6R6;A0A1C9J6R7;A0A1C9J6T9		B cell receptor kappa chain variable region (Fragment)	A0A1C9J6Q9_HUMAN;A0A1C9J6R6_HUMAN;A0A1C9J6R7_HUMAN;A0A1C9J6T9_HUMAN	1	32.6968	27.2792	55.5575	68.2596	68.8151	40.4589	34.7204		1579.5	755.971	660.356	529.734	433.744	1116.99	962.133	700.575	471.119	129.462	60.5328	60.7012	67.4876	43.28	53.0029	51.6198	80.9416	23.3194	170.375	1047.67	862.253	510.173	714.632	897.734	1455.5	629.94	873.989	1039.68	549.762	844.181	851.736	500.817	0.9407
A0A1S5UZ07	Talin-1	TLN1	A0A1S5UZ07;Q9Y490	A0A1S5UZ07;Q9Y490	TLN1	Talin-1	A0A1S5UZ07_HUMAN;TLN1_HUMAN	69		33.0853	22.9311			56.5166		26.6039	244.427	51.37	252.075	189.246	81.7804	75.1307	82.8826	964.109	173.346	19.1535	42.5133	26.5516	42.2314					4.50897	365.457	207.426	52.0961	52.6883	49.368	58.318	56.8456	58.1636	65.444	42.1112	59.6848	55.3653	86.5519	74.6933	2.32078
A0A1U9WZ84	Insulin-like growth factor I (Fragment)		A0A1U9WZ84;P05019;Q13429;Q59GC5;Q5U743;Q9NP10	A0A1U9WZ84;P05019;Q13429;Q59GC5;Q5U743;Q9NP10	;IGF1;IGF-I;;IGF1;IGF1	Insulin-like growth factor I (Fragment);Insulin-like growth factor I;Insulin-like growth factor I (Fragment);Insulin-like growth factor I (Fragment);Insulin-like growth factor I;Insulin-like growth factor I	A0A1U9WZ84_HUMAN;IGF1_HUMAN;Q13429_HUMAN;Q59GC5_HUMAN;Q5U743_HUMAN;Q9NP10_HUMAN	3	67.8037	220.201	11.5181	15.1391	35.8534	189.506	47.8456	23.2999								122.863	81.5589	49.9445	43.3693	368.773	61.1855	142.481	292.161	395.421	358.41	126.92	17.9239			32.3744		25.8603	26.6274	51.5676	51.1294	142.974	37.0152	27.534		125.093	0.651987
A0A1U9X793	Apolipoprotein M		A0A1U9X793	A0A1U9X793		Apolipoprotein M	A0A1U9X793_HUMAN	8	111.319	176.063	206.646	246.327	432.709	239.132	556.574	213.647	213.793	625.814	523.304	367.755	439.933	318.295	469.564	447.185	349.254	340.962	415.247	308.266	413.701	583.316	317.55	751.116	489.633	212.548	282.797	307.651	417.426	517.361	364.809	321.466	575.674	502.788	473.667	733.855	263.33	502.107	452.088	433.971	0.804786
A0A1U9X8W4	C3/C5 convertase		A0A1U9X8W4;P06681;Q53GZ8;Q53HP3;Q5JP69	A0A1U9X8W4;P06681;Q53GZ8;Q53HP3;Q5JP69	;C2;;;C2	C3/C5 convertase;Complement C2;C3/C5 convertase (Fragment);C3/C5 convertase (Fragment);C3/C5 convertase	A0A1U9X8W4_HUMAN;CO2_HUMAN;Q53GZ8_HUMAN;Q53HP3_HUMAN;Q5JP69_HUMAN	9	1431.46	1631.7	1208.07	1282.13	1586.01	1207.42	1386.93	1626.4	532.674	640.764	498.307	753.813	386.039	464.058	573.659	270.719	967.51	1245.58	994.875	1405.52	1410.85	1296.18	1138.5	1125.33	1354.21	1187.38	1642.63	418.184	519.182	587.334	568.528	603.198	702.619	334.055	529.149	413.788	697.769	483.12	595.746	875.17	1.10551
A0A1W2PQB1	Fc of IgG low affinity IIIa receptor isoform 1 (Fragment)	FCGR3A	A0A1W2PQB1;A0A2H4Z8E2;A0A2H4Z8E3	A0A1W2PQB1;A0A2H4Z8E2;A0A2H4Z8E3	FCGR3A	Fc of IgG low affinity IIIa receptor isoform 1 (Fragment);CD16A (Fragment);CD16A (Fragment)	A0A1W2PQB1_HUMAN;A0A2H4Z8E2_HUMAN;A0A2H4Z8E3_HUMAN	1	168.113	83.5629	84.0005	76.2695	144.47	92.1064	115.594	113.372	70.5804	77.7332			63.9912			65.3083	96.2585	79.3296	67.2211	47.2874	173.781	75.1178	72.2215	80.5155	152.468	134.094	143.674	94.9826		71.347		25.8637	73.2427				21.3167	44.1226	42.859	82.3203	1.16932
A0A1W6IYI8	N90-VRC38.10 heavy chain variable region (Fragment)		A0A1W6IYI8	A0A1W6IYI8		N90-VRC38.10 heavy chain variable region (Fragment)	A0A1W6IYI8_HUMAN	2	4236.61	12.2582	2009.46	1934.8	1729.37	1772.89	959.731	2030.51	8026.7	16782.4	24980.5	5312.09	21284.7	1919.56	6907.19	8469.49	6773.02	1423.92	2069.16	942.803	1659.21	1447.72	2809.45	1182.37	2875.44	626.654	3049.64	1123.04	4312.4	4929.64	10284.7	1095.88	6303.38	3852.38	5637.58	6272.82	2849.58	652.562	10939.7	3470	1.95188
A0A1W6IYJ0	N90-VRC38.03 heavy chain variable region (Fragment)		A0A1W6IYJ0	A0A1W6IYJ0		N90-VRC38.03 heavy chain variable region (Fragment)	A0A1W6IYJ0_HUMAN	1	180.432	62.9569	216.535	167.603	220.234	517.206	98.9486		1001.19	974.056	455.211		958.487				441.169	81.3367	161.573	71.2485	163.596	352.107	594.073	141.266	94.7115		83.4335	356.7	403.373	873.272	234.406	719.674		206.615	339.404	146.909	659.363	307.368	187.265	308.885	1.42826
A0A1W6IYJ2	N90-VRC38.05 heavy chain variable region (Fragment)		A0A1W6IYJ2	A0A1W6IYJ2		N90-VRC38.05 heavy chain variable region (Fragment)	A0A1W6IYJ2_HUMAN	2	468.294		104.284	21.0949		146.995		461.995	7834.66		43.947	147.885	14484.6	3124.88	290.313		2466.27	656.218			63.0935		47.2825	395.34		192.562		2110.42		310.689		409.987	8648.93	70.5332	104.466		397.36		166.485	1044.11	2.36209
A0A248RGE3	40S ribosomal protein S27a (Fragment)		A0A248RGE3;A0A2R8Y422;A8K674;B2RDW1;B4DV12;F5GXK7;F5GYU3;F5H265;F5H2Z3;F5H388;F5H6Q2;F5H747;J3QKN0;J3QS39;J3QTR3;L8B196;L8B4I8;L8B4J3;L8B4M0;L8B4R0;L8B4Z6;M0R1M6;M0R2S1;P0CG47;P0CG48;P62979;P62987;Q3MIH3;Q59EM9;Q5PY61;Q5RKT7;Q5U5U6;Q5UGI3;Q66K58;Q96C32;Q96H31;Q96MH4;Q9UFQ0	A0A248RGE3;A0A2R8Y422;A8K674;B2RDW1;B4DV12;F5GXK7;F5GYU3;F5H265;F5H2Z3;F5H388;F5H6Q2;F5H747;J3QKN0;J3QS39;J3QTR3;L8B196;L8B4I8;L8B4J3;L8B4M0;L8B4R0;L8B4Z6;M0R1M6;M0R2S1;P0CG47;P0CG48;P62979;P62987;Q3MIH3;Q59EM9;Q5PY61;Q5RKT7;Q5U5U6;Q5UGI3;Q66K58;Q96C32;Q96H31;Q96MH4;Q9UFQ0	;RPS27AP5;;HEL112;UBB;UBC;UBC;UBC;UBC;UBC;UBC;UBC;UBB;UBB;RPS27A;UbC;UbC;UbC;UbC;UbC;UbC;UBA52;UBA52;UBB;UBC;RPS27A;UBA52;UBA52;;UBC;RPS27A;UBB;UBC;;UBC;UBC;;DKFZp434K0435	40S ribosomal protein S27a (Fragment);40S ribosomal protein S27a;cDNA FLJ75516, highly similar to Xenopus tropicalis ubiquitin C, mRNA;40S ribosomal protein S27a;Polyubiquitin-B;Polyubiquitin-C (Fragment);Polyubiquitin-C (Fragment);Polyubiquitin-C (Fragment);Polyubiquitin-C (Fragment);Polyubiquitin-C (Fragment);Polyubiquitin-C (Fragment);Polyubiquitin-C (Fragment);Polyubiquitin-B (Fragment);Polyu…	A0A248RGE3_HUMAN;A0A2R8Y422_HUMAN;A8K674_HUMAN;B2RDW1_HUMAN;B4DV12_HUMAN;F5GXK7_HUMAN;F5GYU3_HUMAN;F5H265_HUMAN;F5H2Z3_HUMAN;F5H388_HUMAN;F5H6Q2_HUMAN;F5H747_HUMAN;J3QKN0_HUMAN;J3QS39_HUMAN;J3QTR3_HUMAN;L8B196_HUMAN;L8B4I8_HUMAN;L8B4J3_HUMAN;L8B4M0_HUMAN;L8B4R0_HUMAN;L8B4Z6_HUMAN;M0R1M6_HUMAN;M0R2S1_HUMAN;UBB_HUMAN;UBC_HUMAN;RS27A_HUMAN;RL40_HUMAN;Q3MIH3_HUMAN;Q59EM9_HUMAN;Q5PY61_HUMAN;Q5RKT7_HUM…	3	442.712	270.827	568.554	338.644	116.991	168.132	202.325	141.421	942.004	1366.93	1084.97	1274.41	1036.92	1200.75	1225.8	1914.4	768.487	376.392	206.554	134.152	200.58	68.1497	194.159	254.884	140.655	154.031	298.268	1066.87	1371.42	1279.93	1456.35	985.329	1232.53	1165.57	1080.48	1067.68	1001.73	1202.98	1955.11	767.901	1.00076
A0A286YES1	Immunoglobulin heavy constant gamma 3 (Fragment)	IGHG3	A0A286YES1;A0A4W9A917;P01860;Q5EBM2;Q6N030	A0A286YES1;A0A4W9A917;P01860;Q5EBM2;Q6N030	IGHG3;IGHG3;IGHG3;;DKFZp686I15212	Immunoglobulin heavy constant gamma 3 (Fragment);Immunoglobulin heavy constant gamma 3 (Fragment);Immunoglobulin heavy constant gamma 3;Uncharacterized protein;Uncharacterized protein	A0A286YES1_HUMAN;A0A4W9A917_HUMAN;IGHG3_HUMAN;Q5EBM2_HUMAN;Q6N030_HUMAN	7	1730.41	468.561	1713.56	4783.8	7730.79	3640.89	2582.58	310.459	2274.34	2900.54	1314.29	2140.36	1618.33	963.229	1585.2	911.345	2291.79	1918.31	1956.25	4045.3	535.02	3929.78	6080.9	412.809	4766.91	1122	2856.72	2918.05	1096.92	1431.15	1833.61	2001.67	753.494	1635.3	2685.29	1468.45	1705.83	815.848	1752.4	2169.18	1.05652
A0A286YFJ8	Immunoglobulin heavy constant gamma 4 (Fragment)	IGHG4	A0A286YFJ8;P01861	A0A286YFJ8;P01861	IGHG4	Immunoglobulin heavy constant gamma 4 (Fragment);Immunoglobulin heavy constant gamma 4	A0A286YFJ8_HUMAN;IGHG4_HUMAN	3		70.057	74.6541	293.428	302.244	47.5455	21.8102		7237.1	1529.35	12094.6	10100.2	14135.8	8706.23	7689.69	6957.72	4947.17	91.1798	52.885	169.103	39.3956	168.936	204.442	128.72	224.647	110.869	227.892	13069	5619.79	6873.79	6030.9	5758.39	6561.2	7231.87	8564.05	12680.9	12893.2	5128.26	5060.29	4404.08	1.12331
A0A2R8Y7X9	GLOBIN domain-containing protein		A0A2R8Y7X9;D3GKD8;D3GKD9;D9YZU9;P69891;P69892;Q14403;Q9UNL6	A0A2R8Y7X9;D3GKD8;D3GKD9;D9YZU9;P69891;P69892;Q14403;Q9UNL6	;HBG1;HBG2;HBG2;HBG1;HBG2;;HBG2	GLOBIN domain-containing protein;A-gamma globin Osilo variant;G-gamma globin Paulinia variant;Globin B2;Hemoglobin subunit gamma-1;Hemoglobin subunit gamma-2;Gamma-G globin (Fragment);Hemoglobin gamma-G (Fragment)	A0A2R8Y7X9_HUMAN;D3GKD8_HUMAN;D3GKD9_HUMAN;D9YZU9_HUMAN;HBG1_HUMAN;HBG2_HUMAN;Q14403_HUMAN;Q9UNL6_HUMAN	5	388.114	37.6258	501.965	10.2619					88.4698	255.654	1002.07	497.512	1037.19			994.823	481.368	30.5361	109.017			142.587	106.14		82.9167	67.0641	317.825		912.399	505.441	1645.58		118.66	286.483	157.948	1452.28	99.6696	81.0181	198.324	371.405	1.29607
A0A2U3TZL5	CD59 glycoprotein (Fragment)	CD59	A0A2U3TZL5;A0A3G2LMJ8;A0A3G2LMK3;A0A3G2LMK5;A0A3Q8TLE1;E9PNW4;P13987;Q6FHM9	A0A2U3TZL5;A0A3G2LMJ8;A0A3G2LMK3;A0A3G2LMK5;A0A3Q8TLE1;E9PNW4;P13987;Q6FHM9	CD59;CD59;;;CD59;;CD59;CD59	CD59 glycoprotein (Fragment);CD59 blood group antigen (Fragment);CD59 blood group antigen (Fragment);CD59 blood group antigen (Fragment);CD59 blood group antigen variant (Fragment);CD59 glycoprotein;CD59 glycoprotein;CD59 glycoprotein	A0A2U3TZL5_HUMAN;A0A3G2LMJ8_HUMAN;A0A3G2LMK3_HUMAN;A0A3G2LMK5_HUMAN;A0A3Q8TLE1_HUMAN;E9PNW4_HUMAN;CD59_HUMAN;Q6FHM9_HUMAN	3	32.8701	22.6939	39.2878	40.7152	18.1583	24.3495	37.8046	34.0413	62.9138		30.4581	77.4278	37.4195	61.4212	57.6522	53.8898	42.0735	31.9077	22.9584	21.7056	23.8729	35.6948	21.6617	38.8766	29.6496	38.4094	42.2708	99.2519	43.8883	72.033	57.7637	24.0744		37.3376	37.7157	46.3312	85.5343	65.7534	30.0861	43.1799	0.974379
A0A2Z4LCH4	Corticosteroid-binding globulin		A0A2Z4LCH4;P08185	A0A2Z4LCH4;P08185	;SERPINA6	Corticosteroid-binding globulin	A0A2Z4LCH4_HUMAN;CBG_HUMAN	10	738.778	949.041	489.849	675.312	724.729	679.541	1021.47	1189.43	359.166	558.436	447.448	500.557	525.466	583.329	523.721	541.362	656.727	1087.3	1005.93	546.779	935.703	1094.19	1102.85	1241.11	1061.08	925.295	593.439	425.128	675.735	701.543	686.069	398.813	570.677	545.355	456.323	717.943	465.895	724.018	549.282	750.476	0.87508
A0A346JF56	Fc gamma receptor RIIa3 splice variant	FCGR2A	A0A346JF56	A0A346JF56	FCGR2A	Fc gamma receptor RIIa3 splice variant	A0A346JF56_HUMAN	1	302.359	258.26	350.851	247.952	346.138	374.045	188.054	272.105	571.158		323.323		291.541		1156.68	1107.44	445.377	315.648	257.47	290.093	584.615	311.153	293.296	219.221	338.431	182.786		527.804	735.839		247.181		283.344	480.843		560.954	507.67		567.397	394.338	1.12943
A0A348GSH7	Serpin peptidase inhibitor clade G member 1	SERPING1	A0A348GSH7;A0A384MDV8;A0A7I2V2D2;E9KL26;P05155	A0A348GSH7;A0A384MDV8;A0A7I2V2D2;E9KL26;P05155	SERPING1;;SERPING1;SERPING1;SERPING1	Serpin peptidase inhibitor clade G member 1;Epididymis secretory sperm binding protein;Plasma protease C1 inhibitor;Epididymis tissue protein Li 173;Plasma protease C1 inhibitor	A0A348GSH7_HUMAN;A0A384MDV8_HUMAN;A0A7I2V2D2_HUMAN;E9KL26_HUMAN;IC1_HUMAN	18	6341.55	7562.93	5889.32	5076.59	5996.77	5567.27	6893.72	10255.8	1713.81	2109.33	1951.04	2272.21	1940.79	1495.77	1952.46	2135.82	4322.2	7461.08	6377.06	6825.95	5090.77	6058.2	5127.87	5989.98	6631.57	6183.06	6041.3	1515.4	2072.51	2009.66	2125.22	2232.36	1839.55	2484.32	1721.48	2008.12	2034.26	2194.23	1711.45	3897.06	1.10909
A0A384MDM4	Epididymis secretory sperm binding protein		A0A384MDM4;P35555	A0A384MDM4;P35555	;FBN1	Epididymis secretory sperm binding protein;Fibrillin-1	A0A384MDM4_HUMAN;FBN1_HUMAN	24	28.1649	27.3402	41.2108	31.5211	34.9773	40.2484	33.1368	21.1348	20.5502	43.4879	35.8139	57.5218	51.4184	51.0813	44.5588	68.958	39.4453	34.8947	30.5213	44.3776	53.4399	32.2056	31.2478	26.4333	34.6876	59.0616	38.3463	58.8672	30.4214	38.9723	30.5085	35.7495	33.4703	39.4143	33.1104	32.1116	31.1454	30.1939	29.5443	36.7602	1.07304
A0A384MEF1	Actin-depolymerizing factor		A0A384MEF1;P06396	A0A384MEF1;P06396	;GSN	Actin-depolymerizing factor;Gelsolin	A0A384MEF1_HUMAN;GELS_HUMAN	33	874.901	1201.26	1577.25	1263.98	1146.41	1210.65	1663.41	435.721	412.638	669.596	591.364	527.076	356.266	788.803	617.199	759.728	881.016	1709.14	1620.03	1951.35	1072	1482.05	1304.17	1564.11	1273.62	1079.22	985.969	606.858	664.751	719.401	702.744	552.07	458.105	756.448	764.456	639.541	581.462	633.454	529.284	984.101	0.895249
A0A384MEK5	Epididymis secretory sperm binding protein		A0A384MEK5;P05362;Q5NKV8	A0A384MEK5;P05362;Q5NKV8	;ICAM1;ICAM1	Epididymis secretory sperm binding protein;Intercellular adhesion molecule 1;Intercellular adhesion molecule 1	A0A384MEK5_HUMAN;ICAM1_HUMAN;Q5NKV8_HUMAN	11	160.009	74.3914	89.0351	90.256	61.9566	95.7596	119.365	144.395	63.4862	64.475	53.4747	86.4399	122.121	122.259	117.319	84.3461	96.8181	104.592	91.3894	109.739	185.66	152.849	107.983	81.0413	71.8658	135.123	110.188	136.889	84.047	106.944	93.2027	49.5344	61.6568	101.216	100.041	102.103	60.7504	78.3008	47.9101	98.7738	0.9802
A0A384MTL2	Transgelin		A0A384MTL2;P37802	A0A384MTL2;P37802	;TAGLN2	Transgelin;Transgelin-2	A0A384MTL2_HUMAN;TAGL2_HUMAN	10		53.1665	71.2502			159.204		84.6115	263.595	36.0119	336.236	216.037	124.261	75.4891	105.858	1388.23	242.829	28.5696	120.785		87.014						19.9989	378.442	62.8258	55.2812	50.0086	151.444	80.1303	93.2221	113.804	64.4525	66.2323	78.6012	100.313	96.9453	2.50481
A0A384N669	Lumican		A0A384N669;P51884;Q53FV4	A0A384N669;P51884;Q53FV4	;LUM;	Lumican;Lumican;Lumican (Fragment)	A0A384N669_HUMAN;LUM_HUMAN;Q53FV4_HUMAN	11	1753.28	2044.65	2948.28	2212.58	2525.26	3384.42	2295.04	1686.6	710.193	1670.72	911.942	774.028	1241.39	1915.31	908.554	910.527	1743.3	2271.3	3107.28	2570.93	4735.33	3532.87	2579.87	2469.72	2501.07	2661.71	2542.66	1023.8	993.843	1097.06	1302.21	1094.54	906.045	663.665	883.179	878.927	1283.24	809.715	562.045	1839.59	0.947655
A0A384NKS6	Clusterin		A0A384NKS6;P10909	A0A384NKS6;P10909	;CLU	Clusterin	A0A384NKS6_HUMAN;CLUS_HUMAN	18	641.695	682.279	580.266	598.032	593.282	461.44	557.74	627.053	1235.64	1581.88	1280.58	1369.97	1538.95	1311.74	1416.39	1321.47	987.401	517.736	575.853	632.34	826.487	554.495	643.493	693.612	724.683	913.481	562.648	1114.24	1644.13	1624.85	2040.17	1480.18	1589.33	1771.24	1403.49	1364.23	1789.06	1938.63	1399.63	1172.91	0.841839
A0A384NL10	Epididymis secretory sperm binding protein		A0A384NL10;E1U340	A0A384NL10;E1U340		Epididymis secretory sperm binding protein;ZNF511/PRAP1 fusion protein	A0A384NL10_HUMAN;E1U340_HUMAN	5	39.6808	71.6683	73.1638	77.8141	46.0707	75.584	33.3971	27.3902		45.394			20.6247			99.2569	55.4586	20.4595	69.4469	20.0784	100.885			57.3983		43.8175	66.1967	31.4528	31.6555	48.4083	40.9795	23.1171	47.95	35.8576	76.8007	18.9926	79.1247	75.5345	29.2894	48.2866	1.14853
A0A384NPR0	Antibacterial peptide FALL-39		A0A384NPR0;J3KNB4;P49913	A0A384NPR0;J3KNB4;P49913	;CAMP;CAMP	Antibacterial peptide FALL-39;Antibacterial peptide FALL-39;Cathelicidin antimicrobial peptide	A0A384NPR0_HUMAN;J3KNB4_HUMAN;CAMP_HUMAN	4						4.24637			63.3808	80.6207	55.8487	35.848	33.9329	80.5441	103.302	42.0718	55.5328										3.35375		43.4335	91.5834	102.203	71.359	74.0238	68.6092	67.822	54.973	41.0635	53.9321	99.4881	64.3204	0.863378
A0A384P5L6	Fumarylacetoacetase		A0A384P5L6;P16930	A0A384P5L6;P16930	;FAH	Fumarylacetoacetase	A0A384P5L6_HUMAN;FAAA_HUMAN	9	72.3361	33.4711	27.3022	48.4807	37.8421	34.6338	66.5991	67.5215	150.057	137.072	127.646	173.133	112.188	118.191	141.723	728.301	129.781	34.9362	61.9293	48.567	323.359	52.8541	36.3145	30.5152	32.3803	66.1918	105.524	117.799	152.517	183.476	137.086	91.403	177.72	123.219	105.524	180.223	144.998	77.2385	111.754	108.888	1.19188
A0A384P5Q0	Catalase		A0A384P5Q0;P04040	A0A384P5Q0;P04040	;CAT	Catalase	A0A384P5Q0_HUMAN;CATA_HUMAN	18	390.875	244.726	380.025	137.071	67.0907	113.564	133.214	90.4364	32.0825	99.9751	117.854	134.31	81.6005	56.2502	73.8376	119.69	142.038	143.904	204.758	176.506	137.077	147.17	127.959	194.731	119.751	151.837	216.49	237.76	169.156	110.919	150.449	57.2778	44.629	135.908	108.575	121.971	118.05	104.319	146.205	142.064	0.999816
A0A385HVZ2	Mutant hemoglobin subunit alpha 2	HBA2	A0A385HVZ2	A0A385HVZ2	HBA2	Mutant hemoglobin subunit alpha 2	A0A385HVZ2_HUMAN	7	2351.77	1391.6	2273.82	767.451	274.167	128.69	730.553	1287.7	1524.89	2921.4	3238	3872.38	2406.67	1508.57	1706.85	1764.68	1759.32	761.586	816.39	330.329	287.645	766.214	884.933	402.656	1228.81	631.87	1800.37	1868.88	2680.51	2881.18	3930.58	2403.62	1523.27	2938.21	2761.76	3501.46	2507.22	2572.1	2810.58	1831.37	0.960659
A0A386NEX7	ADP-ribosyl cyclase/cyclic ADP-ribose hydrolase	BST1	A0A386NEX7;A6NC48;H0Y984;Q10588	A0A386NEX7;A6NC48;H0Y984;Q10588	BST1	ADP-ribosyl cyclase/cyclic ADP-ribose hydrolase;ADP-ribosyl cyclase/cyclic ADP-ribose hydrolase;ADP-ribosyl cyclase/cyclic ADP-ribose hydrolase (Fragment);ADP-ribosyl cyclase/cyclic ADP-ribose hydrolase 2	A0A386NEX7_HUMAN;A6NC48_HUMAN;H0Y984_HUMAN;BST1_HUMAN	3	85.8133	103.852	69.4162	45.9807	46.5207	60.5701	108.56	50.1154		140.367				73.9748	211.2	144.071	95.0367	85.6078	124.384	68.746	114.807	76.6694	229.053	103.047	36.7815	45.2367	95.696	158.734	57.054		146.175			134.531			46.71		60.2104	98.9651	0.960305
A0A3B3IQ51	Complement factor H-related protein 2	CFHR2	A0A3B3IQ51;P36980;V9GYE7	A0A3B3IQ51;P36980;V9GYE7	CFHR2	Complement factor H-related protein 2	A0A3B3IQ51_HUMAN;FHR2_HUMAN;V9GYE7_HUMAN	4	1269.14	1701.46	1098.17	2314.77	825.204	1943	1045.61	2227.04	614.305	976.671	401.582	271.203	422.394	269.779	299.469	309.1	999.307	1825.87	1921.01	992.805	604.54	1668.79	1623.4	1904.44	910.298	2159.09	1256.48	767.87	174.046	461.829	124.892	1416.19	307.302	402.233	446.891	268.64	1006.98	318.88	603.201	962.076	1.0387
A0A3G1HEF1	Mutant serpin family A member 7		A0A3G1HEF1;P05543	A0A3G1HEF1;P05543	;SERPINA7	Mutant serpin family A member 7;Thyroxine-binding globulin	A0A3G1HEF1_HUMAN;THBG_HUMAN	19	589.237	657.023	662.032	762.386	506.131	544.426	905.18	671.02	171.433	331.03	325.672	249.591	223.392	287.295	242.004	272.416	462.517	558.94	637.709	672.723	1104.84	919.473	857.685	815.779	645.066	839.429	763.039	185.399	241.787	256.786	288.399	261.266	186.645	201.243	234.292	173.883	232.624	293.29	165.411	478.896	0.965798
A0A449C188	IGLV2-14*01_S1338 (Fragment)	IGLV2-14	A0A449C188;A0A7T0LNE3;A0A7T0LNF3;A0A7T0LNI9;A0A7T0PX25	A0A449C188;A0A7T0LNE3;A0A7T0LNF3;A0A7T0LNI9;A0A7T0PX25	IGLV2-14;;;;	IGLV2-14*01_S1338 (Fragment);Immunglobulin lambda chain variable region (Fragment);Immunglobulin lambda chain variable region (Fragment);Immunglobulin lambda chain variable region (Fragment);Immunglobulin lambda chain variable region (Fragment)	A0A449C188_HUMAN;A0A7T0LNE3_HUMAN;A0A7T0LNF3_HUMAN;A0A7T0LNI9_HUMAN;A0A7T0PX25_HUMAN	1		39.5651			132.282	85.2053		547.242	276.961	176.615	387.565	171.411	373.973	285.774		75.2985	231.99	100.889			63.4927	208.647	154.807		102.946		238.629	253.031				203.41	66.2196		96.326	241.044		80.5648	119.876	148.452	1.56272
A0A449C1A8	IGHV3-20*01_S7413 (Fragment)	IGHV3-20	A0A449C1A8	A0A449C1A8	IGHV3-20	IGHV3-20*01_S7413 (Fragment)	A0A449C1A8_HUMAN	2	2896.16	1156.68	1636.04	2545.6	3147.82	2410.97	667.654	1811.52	11983.2	6234.3	7960.52	2823.05	5979.85	3029.74	3463.09	3623.99	3835.64	1285.56	1573.61	845.481	1361.57	1516.72	2774.83	749.715	1398.02	733.125	2100	9225.97	541.355	623.341	4533.28	6779.69	9326.78	8007.1	5587.3	1265.11	5538.17	6798.1	7626.92	3645.08	1.05228
A0A494BZU0	Interleukin-6 receptor subunit beta	IL6ST	A0A494BZU0;P40189	A0A494BZU0;P40189	IL6ST	Interleukin-6 receptor subunit beta	A0A494BZU0_HUMAN;IL6RB_HUMAN	9	42.3971	22.2335	43.4194	27.7374		22.5546	70.5229	43.8494			28.067	46.9349	37.7808		60.6467	51.2959	41.4533	31.2893	43.5825	57.5642	48.9357	52.1002	30.7113	39.4795	56.5704	56.5416	62.9541	39.8233	36.645	25.4622	64.877	35.6932	42.0306	23.1151	22.5916	47.5508	32.2178	52.2921	23.8279	42.0843	0.985005
A0A4P8J548	IgG4_IGHV3-7 (Fragment)		A0A4P8J548	A0A4P8J548		IgG4_IGHV3-7 (Fragment)	A0A4P8J548_HUMAN	2	873.137	497.639	220.82	210.48	440.34	652.852	172.932	396.433	4565.53	860.102	2501.15	699.598	462.641	1507.09	941.085	781.466	986.455	453.784	289.769	77.3572	528.435	399.899	1113.87		119.95		332.324	854.279	636.263	485.768	973.217	1064.64	649.214	672.341	557.017	1146.97	501.305	849.296	947.347	632.652	1.55924
A0A4P8J5K6	IgK_IGKV4-1 (Fragment)		A0A4P8J5K6	A0A4P8J5K6		IgK_IGKV4-1 (Fragment)	A0A4P8J5K6_HUMAN	1			193.844	200.736	410.723	642.942			2190.27	1987.37	2209.81	541.641	1486.72		503.292	803.648	1015.54	168.815	174.919	189.683	387.989		396.571					1586.75	1141.44	513.189	350.531	2046.47	732.717	327.718	837.09	399.437	880.264	640.682	956.735	690.059	1.47168
A0A4P8J9P8	IgK_IGKV1-39 (Fragment)		A0A4P8J9P8	A0A4P8J9P8		IgK_IGKV1-39 (Fragment)	A0A4P8J9P8_HUMAN	1	217.174		155.001	117.492	156.965	215.88	272.657		501.01	355.332	485.646	386.039	1456.28	568.736	909.068	168.844	426.151	362.38			78.9763	120.755	141.246		194.446		201.295	915.97	217.61	311.995	215.339	523.243	534.286	304.473	404.574	141.202	1043.95	383.422	376.878	359.558	1.18521
A0A4W8ZXM2	Immunoglobulin heavy variable 3-72	IGHV3-72	A0A4W8ZXM2	A0A4W8ZXM2	IGHV3-72	Immunoglobulin heavy variable 3-72	A0A4W8ZXM2_HUMAN	2	7682.42	1248.07	35.2121	80.6801	4105.88	146.795	1001.18	941.216	10571.7	3774.51	14123.5	3504.33	5683.43	4288.67	7264.31	6903.4	4459.71	4055.24	945.355	4016.16	5760.13		7467.99		170.307	380.364	502.87	2675.46	4498.7	5300.35	2958.16	17470.3	7004.72	5226.63	3624.92	4788.92	10847.6	2489.94	10093.3	5013.87	0.889474
A0A5A4UD02	Fc gamma receptor III-B	FCGR3B	A0A5A4UD02;Q9UPY7	A0A5A4UD02;Q9UPY7	FCGR3B;Fc-gamma receptor IIIB	Fc gamma receptor III-B;Fc-gamma receptor IIIb (CD 16)	A0A5A4UD02_HUMAN;Q9UPY7_HUMAN	4	351.476	681.766	1016.07	60.661	80.367	40.2323	490.609	408.8	159.446	162.3	105.207	124.657	85.5358	100.421	135.566	158.674	260.112	483.269	443.275	326.588	840.968	603.857	489.535	370.362	311.374	158.378	720.637	237.561	116.622	116.888	116.181	149.02		101.86		131.268	174.367	263.255	266.741	321.1	0.810064
A0A5F9ZHM4	L-lactate dehydrogenase	LDHB	A0A5F9ZHM4;P07195;Q5U077	A0A5F9ZHM4;P07195;Q5U077	LDHB	L-lactate dehydrogenase;L-lactate dehydrogenase B chain;L-lactate dehydrogenase	A0A5F9ZHM4_HUMAN;LDHB_HUMAN;Q5U077_HUMAN	11	332.15	170.535	166.687	142.251	140.106	81.6409	235.832	153.645	143.817	146.964	71.4794		133.993	62.9424		254.436	159.749	226.785	278.691	245.49	220.824	265.097	232.354	245.357	224.896	247.829	189.743	288.418		98.3847	64.0159	98.0215	135.408	127.125	87.8888		122.643	202.028	188.76	189.488	0.843053
A0A5H1ZRQ7	Immunoglobulin lambda constant 7 (Fragment)	IGLC7	A0A5H1ZRQ7;A0M8Q6	A0A5H1ZRQ7;A0M8Q6	IGLC7	Immunoglobulin lambda constant 7 (Fragment);Immunoglobulin lambda constant 7	A0A5H1ZRQ7_HUMAN;IGLC7_HUMAN	2	323.747	22.304	183.496	25.9808	382.615	243.388	148.628	74.1232	652.364	1901.68	1738.52	510.626	2372.85	2801.99	562.655	1245.08	824.377	283.419	175.333	140.508	42.0143	106.947	359.358	129.922	275.035	65.1995	546.916	2110.95	713.973	1275.76	671.228	1593.2	947.393	421.351	1214.8	2108.39	150.806	187.938	1023.74	661.099	1.24698
A0A5K1VW95	Malate dehydrogenase	MDH1	A0A5K1VW95;B8ZZ51;B9A041;P40925;V9HWF2	A0A5K1VW95;B8ZZ51;B9A041;P40925;V9HWF2	MDH1;MDH1;MDH1;MDH1;HEL-S-32	Malate dehydrogenase;Malate dehydrogenase, cytoplasmic;Malate dehydrogenase, cytoplasmic;Malate dehydrogenase, cytoplasmic;Malate dehydrogenase	A0A5K1VW95_HUMAN;B8ZZ51_HUMAN;B9A041_HUMAN;MDHC_HUMAN;V9HWF2_HUMAN	5	100.661	66.4296	54.9751	33.233	25.3616	25.2707	44.0162	56.4434		64.8131	96.2424	72.8303			57.2884	156.349	65.6857	53.1869	43.2313	44.7849	47.8664	26.9588	39.7547	49.2965			112.47	93.485	74.9197	67.5704	67.3235	64.9491	45.2276	63.7557			66.144	92.5171	87.2311	63.3707	1.03653
A0A669KBE7	ADAMTS-like protein 4	ADAMTSL4	A0A669KBE7;B7ZMJ3;Q6UY14	A0A669KBE7;B7ZMJ3;Q6UY14	ADAMTSL4	ADAMTS-like protein 4;ADAMTSL4 protein;ADAMTS-like protein 4	A0A669KBE7_HUMAN;B7ZMJ3_HUMAN;ATL4_HUMAN	7		18.2481	72.3569	54.5925		25.104	27.8849			126.498	61.8364	80.6839	77.7024	99.9695	82.2586	91.286	68.2018		40.2651	7.14217	5.98097		60.7113	11.4483		37.5569		73.1243	128.642	44.1065		68.6272	59.6003	63.8409	83.0169	62.1717	119.41		68.1702	58.3634	1.16857
A0A679KA99	ACX136 (Fragment)		A0A679KA99	A0A679KA99		ACX136 (Fragment)	A0A679KA99_HUMAN	6	481.101	182.279	656.39	554.991	376.138	519.729	341.703	680.653	3073.5	3406.58	4257.24	1973.72	2142.5	2394.39	2114.36	879.41	1502.17	502.115	241.705	171.393	472.16	304.438	642.349	255.91	517.88	205.89	558.206	3937.67	908.754	1206.14	1370.39	2331.15	1924.92	1669.91	1822.68	1818.41	2039.95	2231.05	2416.34	1252.25	1.19958
A0A7I2V2F9	Integrin beta	ITGB1	A0A7I2V2F9;A0A7I2V348;C9JPK5;E7EUI6;H7C4K3;P05556	A0A7I2V2F9;A0A7I2V348;C9JPK5;E7EUI6;H7C4K3;P05556	ITGB1	Integrin beta;Integrin beta;Integrin beta;Integrin beta;Integrin beta;Integrin beta-1	A0A7I2V2F9_HUMAN;A0A7I2V348_HUMAN;C9JPK5_HUMAN;E7EUI6_HUMAN;H7C4K3_HUMAN;ITB1_HUMAN	10	24.4388	16.7141	44.697	23.3479	13.5088	13.0186	15.6764	38.3085	33.4707	48.7028	45.2387		55.2643	43.2276	38.5765	56.3227	34.0342	8.63349	70.8162		41.2439	34.2169	22.2804	33.5821	39.6639	55.6829	16.1773	31.2093		34.6615	36.7843	22.3015	33.3896	37.0868	32.8581	29.9417			31.5327	34.0035	1.0009
A0A7P0T861	Calreticulin	CALR	A0A7P0T861;K7EL50;P27797;Q53G71;V9HW88	A0A7P0T861;K7EL50;P27797;Q53G71;V9HW88	CALR;CALR;CALR;;HEL-S-99n	Calreticulin;Calreticulin;Calreticulin;Calreticulin variant (Fragment);Calreticulin	A0A7P0T861_HUMAN;K7EL50_HUMAN;CALR_HUMAN;Q53G71_HUMAN;V9HW88_HUMAN	7		28.3119	42.4006	29.1088		20.7983	52.6033	17.2829	76.5193	69.3863	77.7013	4.65822		68.4885	45.5782	241.043	59.5293	23.5436	37.7491	7.68789	62.7862			32.3938	29.5961	29.4037	3.40247	67.7364	76.0231			57.3835		27.2753			83.3379	108.311	68.8336	47.6976	1.24806
A0A7P0T8D1	Angiotensinogen	AGT	A0A7P0T8D1;A0A7P0TBH1;B0ZBE2;P01019	A0A7P0T8D1;A0A7P0TBH1;B0ZBE2;P01019	AGT	Angiotensinogen;Angiotensinogen;Angiotensin 1-10;Angiotensinogen	A0A7P0T8D1_HUMAN;A0A7P0TBH1_HUMAN;B0ZBE2_HUMAN;ANGT_HUMAN	18	962.921	1092.52	1104.31	1075.86	1164.38	934.702	1086.31	1368.06	711.34	782.273	421.188	434.378	602.959	425.79	417.131	441.454	814.099	1066.91	1337.9	1092.72	1193.25	1131.5	1080.47	959.392	1155.99	829.461	1164.14	710.704	638.318	680.561	589.013	792.261	936.867	1257.97	480	767.288	414.577	688.706	980.073	906.73	0.89784
A0A7P0TAB0	Serine/threonine-protein kinase/endoribonuclease IRE1	ERN1	A0A7P0TAB0;O75460	A0A7P0TAB0;O75460	ERN1	Serine/threonine-protein kinase/endoribonuclease IRE1	A0A7P0TAB0_HUMAN;ERN1_HUMAN	1	2607.43	2814.37	2235.42	1329.59	2548.43	90.4443	1194.02	9300.47	18595.3	6502.21	4536.85	21606.1	6169.27	11562.4	9726.2	12966.9	7111.59	985.964	1123.25	307.531	119.616	2176.57	1279.29	111.862	2763.83	972.609	2616.47	211.902	16488.8	11808.4	18468.9	12628.3	8766.5	20116.7	8108.68	6318.97	14407.3	2134.96	11229.1	6506.61	1.09298
A0A7P0TAN7	4F2 cell-surface antigen heavy chain	SLC3A2	A0A7P0TAN7;A0A7P0Z4A0;A0A7P0Z4P5;B4E2Z3;F5GZS6;J3KPF3;P08195	A0A7P0TAN7;A0A7P0Z4A0;A0A7P0Z4P5;B4E2Z3;F5GZS6;J3KPF3;P08195	SLC3A2;SLC3A2;SLC3A2;;SLC3A2;SLC3A2;SLC3A2	4F2 cell-surface antigen heavy chain;4F2 cell-surface antigen heavy chain;4F2 cell-surface antigen heavy chain;cDNA FLJ54090, highly similar to 4F2 cell-surface antigen heavy chain;4F2 cell-surface antigen heavy chain;4F2 cell-surface antigen heavy chain;4F2 cell-surface antigen heavy chain	A0A7P0TAN7_HUMAN;A0A7P0Z4A0_HUMAN;A0A7P0Z4P5_HUMAN;B4E2Z3_HUMAN;F5GZS6_HUMAN;J3KPF3_HUMAN;4F2_HUMAN	8	78.8368	37.2261	54.2432	74.9905	72.8474	44.4443	32.8862	66.096	24.3055	40.2203	37.2932	14.5421			22.2166	27.8184	44.8548	40.5907	103.522	98.0454	20.8144	89.3974	85.6498	85.2044	93.4972	111.019	90.1583	16.2351	50.8078	22.8913	40.1188			19.7397	25.8658	160.028	44.0805	43.6837	29.6035	63.5476	0.705845
A0A7R9MSB7	Iglv2-14*0x (Fragment)	IGLV2-14	A0A7R9MSB7;A0A7T0PYV4;P01706;Q5NV84	A0A7R9MSB7;A0A7T0PYV4;P01706;Q5NV84	IGLV2-14;;IGLV2-11;V1-3	Iglv2-14*0x (Fragment);Immunglobulin lambda chain variable region (Fragment);Immunoglobulin lambda variable 2-11;V1-3 protein (Fragment)	A0A7R9MSB7_HUMAN;A0A7T0PYV4_HUMAN;LV211_HUMAN;Q5NV84_HUMAN	1	591.997	32.9559	529.31	628.009	334.008	621.535	43.8106	878.464	101.462	218.623	138.227	190.126			965.685	964.358	445.612	59.9389	354.413	46.2473	318.271	84.5915	1431.64	59.8182	212.747	74.7723					62.4429	83.2087		428.795		980.831	393.806	1146.53	926.082	416.508	1.06988
A0A7T0LN43	Immunglobulin heavy chain variable region (Fragment)		A0A7T0LN43	A0A7T0LN43		Immunglobulin heavy chain variable region (Fragment)	A0A7T0LN43_HUMAN	3				166.583			2130.05		2396.13	1847.07	1166.08	1168.82	7324.03	1054.81	1510.41	1485.4	2024.94		276.54		184.853	2011.09					59.1796	1229.24	514.846	1333.05	7980.58	1705.03	2082.4	1256.26	1499.91	873.1	1546.43	2788.58	4737	1879.88	1.07716
A0A7T0LN73	Immunglobulin heavy chain variable region (Fragment)		A0A7T0LN73	A0A7T0LN73		Immunglobulin heavy chain variable region (Fragment)	A0A7T0LN73_HUMAN	1	178.112	205.397	369.865	340.055	174.091	593.201	82.6345	404.128	1271.48	1585.62	914.6	643.254	4014.12	479.425	1098.94	1548.77	868.98	141.71	240.59	121.004	593.762	162.089	627.896		89.1992	123.217	409.04	1339.9	587.898	238.83	517.458	1888.13	901.455	188.339	538.386		2376.44	1099.52	1151.49	666.818	1.30318
A0A7T0LN77	Immunglobulin heavy chain variable region (Fragment)		A0A7T0LN77	A0A7T0LN77		Immunglobulin heavy chain variable region (Fragment)	A0A7T0LN77_HUMAN	1	222.744	233.862	1130.3	699.341	362.284	1089.03	251.239		1945.09	1578.71	2810.45	990.208		2038.68	1590.96	344.41	1091.95	285.764	212.495	409.756	1425.59	175.151	1150.99	289.72	230.343	114.907	260.701	1025.29	2253.97	829.071	3248.9	2502.46		2201.17	2847.9	1106.39	1725.69	2072.36	2727.57	1290.29	0.846281
A0A7T0LN80	Immunglobulin heavy chain variable region (Fragment)		A0A7T0LN80	A0A7T0LN80		Immunglobulin heavy chain variable region (Fragment)	A0A7T0LN80_HUMAN	1	15.2452					23.3824	12.2353		107.191	120.687	102.12	213.934	347.622	137.552	191.366	122.013	126.668						26.2609				33.3615	156.956	186.17	146.488	162.26	151.405	67.0659	87.8164	175.16	75.122	85.9487	152.176	59.0148	111.8	1.13298
A0A7T0LN82	Immunglobulin lambda chain variable region (Fragment)		A0A7T0LN82	A0A7T0LN82		Immunglobulin lambda chain variable region (Fragment)	A0A7T0LN82_HUMAN	1			83.9353		19.2385	71.4569			3175.82	581.087	1603.72	608.357	9696.69	412.511	743.345	153.245	1559.04				89.1802		62.2169				71.7856	2583.37	831.626	591.777	497.959	1272.22	1490.58	784.976	619.789	589.727	393.767	348.727	880.222	740.528	2.1053
A0A7T0LN85	Immunglobulin heavy chain variable region (Fragment)		A0A7T0LN85;A0A7T0PWY5	A0A7T0LN85;A0A7T0PWY5		Immunglobulin heavy chain variable region (Fragment)	A0A7T0LN85_HUMAN;A0A7T0PWY5_HUMAN	1	202.582		52.8011	86.9442	17.7779	73.5707	24.9843	72.8698	1617.51	800.144	605.13	1124.7	1115.57	855.783	1513.24	918.135	605.45	46.3962	44.3388	68.1668	48.1613	43.8803	86.9832	80.2002	66.2532	44.3331	76.8696	2076.72	1416.61	2128.29	999.74	575.083	702.766	917.675	1128.9	1503.66	1101.13	624.69	707.589	658.565	0.919346
[truncated: 350 more rows]
[truncated: 1 more columns]

## Sheet: AD_vs_MCI
Protein	Protein Description	Gene Name	PG.ProteinGroups	PG.ProteinAccessions	PG.Genes	PG.ProteinDescriptions	PG.ProteinNames	SequenceNumber	AD10	AD11	AD12	AD13	AD14	AD15	AD16	AD9	AD1	AD2	AD3	AD4	AD5	AD6	AD7	AD8	average AD	MCI13	MCI14	MCI15	MCI16	MCI17	MCI18	MCI19	MCI20	MCI21	MCI22	MCI1	MCI10	MCI11	MCI12	MCI2	MCI3	MCI4	MCI5	MCI6	MCI7	MCI8	MCI9	average MCI	AD/MCI
[truncated: 579 more rows]
[truncated: 2 more columns]
