# Supplementary material for: Plasma chaperone-mediated autophagy associated protein HSPA8 combined with white matter hyperintensities serves as the predictive marker of early-stage Alzheimer’s disease
Source: Front Aging Neurosci. 2026 Apr 13;18:1753692. doi: 10.3389/fnagi.2026.1753692 (PMC13111334; doi:10.3389/fnagi.2026.1753692)
Supplement: Supplementary Table 2 — The table of demographic, clinical characteristics and WMH volume datas of the study participants. [file Table_2.xlsx]

## Sheet: Sheet1
ID	gender	age	hypertension	diabetes mellitus	MMSE	MoCA	HSPA8	WMH	Cognitive Diagnosis
1	0	87	0	0	18	20	63.382	1378.83	2	1 indicate Cognitively Normal
2	1	74	1	0	20	18	63.0902	31536.2	2	2 indicate Mild cognitive impairment
3	1	66	1	0	11	15	93.5861	3948.56	2	3 indicate Alzheimer's disease
4	0	84	1	1	16	10	32.4839	9421.1	2
5	1	84	0	0	18	20	65.4379	2924.72	2
6	1	54	0	0	17	7	80.734	653.83	2
7	1	84	1	0	20	17	22.1348	27708.2	3
8	1	85	1	1	23	25	39.9075	40646.2	3
9	0	78	1	1	16	14	NA	641.49	2
10	0	70	0	0	30	26	80.7271	33188.3	3
11	1	74	1	1	28	26	88.5143	2149.36	2
12	1	79	0	0	20	21	43.9455	3705.15	3
13	1	74	1	1	26	23	138.324	7634.58	2
14	1	86	0	0	30	26	NA	22064.8	3
15	0	72	0	0	19	21	NA	9305.89	3
16	1	73	0	0	19	17	47.2539	102257	3
17	1	72	0	0	27	21	39.0795	10216	3
18	0	60	0	0	30	28	76.8813	512.45	1
19	1	64	1	0	28	27	93.9575	427.659	1
20	1	57	1	0	27	26	62.1554	1684.55	2
21	1	60	0	0	26	27	75.1756	3347.54	1
22	0	61	1	1	27	25	51.7846	NA	1
23	1	71	0	0	29	25	30.0149	5679.82	1
24	0	58	1	0	27	26	56.3745	25810.2	1
25	1	50	1	0	28	25	43.7869	2012.95	1
26	0	54	1	0	26	27	22.4261	1323.02	1
27	1	70	1	1	27	26	13.0528	35115.1	1
28	0	77	0	1	26	27	20.8706	NA	1
29	0	88	1	0	19	13	103.816	NA	3
30	0	75	1	0	24	20	73.5552	15034.1	3
31	0	74	0	0	23	18	195.909	3225.59	3
32	0	85	1	0	NA	NA	239.916	45700.6	3
33	1	90	1	1	22	18	90.9047	3928.32	3
34	1	89	1	0	NA	NA	NA	23913.5	3
35	0	80	1	0	6	3	230.151	7718.15	3
36	0	80	0	1	24	16	NA	6193.68	2
37	1	65	1	0	26	22	172.826	8430.15	2
38	0	69	1	1	27	24	NA	3085.78	2
39	0	62	1	0	28	23	NA	12575.8	2
40	0	71	1	1	28	23	88.6207	191.143	2
41	0	68	0	0	25	16	NA	1802.94	2
42	0	60	0	0	27	21	304.665	4365.28	2
43	0	77	1	0	22	NA	NA	15284	2
44	1	69	0	1	26	20	NA	232.1	2
45	0	60	1	0	24	23	111.789	704.551	2
46	1	81	0	1	27	25	NA	10765.1	2
47	0	74	1	0	25	15	78.6284	1511.56	2
48	0	88	0	0	27	26	99.9646	3669.59	1
49	0	74	0	0	29	24	101.856	708.556	1
50	0	59	0	1	26	26	NA	NA	1
51	0	68	1	0	28	25	83.6637	689.416	1
52	1	60	0	0	26	25	NA	NA	1
53	0	54	0	0	27	26	93.2081	NA	1
54	1	75	1	1	28	27	116.496	716.354	1
55	1	63	0	1	26	25	115.399	NA	1
56	0	50	0	0	29	27	106.09	NA	1
57	0	55	0	0	30	29	97.931	667.297	1
58	0	53	0	0	28	27	91.5574	5633.3	1
59	1	56	0	1	30	23	61.1021	NA	1
